# Supplementary material for: Genetic diversity and structure of Slovenian native germplasm of plum species (P. domestica L., P. cerasifera Ehrh. and P. spinosa L.)
Source: Front Plant Sci. 2023 Mar 21;14:1150459. doi: 10.3389/fpls.2023.1150459 (PMC10070851; doi:10.3389/fpls.2023.1150459)
Supplement: Supplementary file 2 [file Table_1.xlsx]

## Sheet: Additional file 1 Table S1
Table S1 : The full list of the material used in the study, including the information dealing with name, species, status, pedigree, origin and other passport data.
Sample No.	Name	Information related to the samples (English name/original name)	Species (based on recorded data)	Status	Pedigree			Accession ID	Conservation type	Location of the material	Origin of the material
					Parent 1	Parent 2	Country
37	Plum_green_37	Green small fruited plum/Zelena 'plavkica'	P. domestica L. subsp. insititia	Landrace				/	ex situ	SPGB, Lower Styria (Slovenia)	Brdce, Vojnik, Lower Styria (Slovenia)
38	Plum_38	Plum 38/ Ringlo × bistrica	P. domestica L. subsp. insititia	Landrace				/	in situ	/	Črnc, Brežice, Lower Styria (Slovenia)
42	Blackthorn_42	Blackthorn/Črni trn	P. spinosa L.	Wild				/	in situ	/	Lendava, Prekmurje (Slovenia)
44	Bluish_plum_44	Bluish small fruited plum/Plavkica	P. domestica L. subsp. domestica	Landrace				/	in situ	/	Lendavske gorice, Prekmurje (Slovenia)
45	Bluish_plum_45	Bluish small fruited plum/Plavkica	P. domestica L. subsp. domestica	Landrace				/	in situ	/	Lendavske gorice, Prekmurje (Slovenia)
46	Bluish_plum_46	Bluish small fruited plum/Plavkica	P. domestica L. subsp. domestica	Landrace				/	in situ	/	Lendavske gorice, Prekmurje (Slovenia)
47	Blackthorn_47	Blackthorn/Črni trn	P. spinosa L.	Wild				/	in situ	/	Dolina pri Lendavi, Prekmurje (Slovenia)
49	Blackthorn_49	Blackthorn/Črni trn	P. spinosa L.	Wild				/	in situ	/	Čentiba, Prekmurje (Slovenia)
50	Bluish_plum_50	Bluish small fruited plum/Plavkica	P. domestica L. subsp. domestica	Landrace				/	in situ	/	BG University of Maribor, Lower Styria (Slovenia)
51	Plum_51	Round small fruited plum 11 /Ringlo 11	P. domestica L. subsp. insititia	Landrace				6356	ex situ	SPGB, Lower Styria (Slovenia)	Črnc, Brežice, Lower Styria (Slovenia)
52	Plum_52	Local genotype plum P3/Lokalni genotip slive P3	P. domestica L. subsp. insititia	Landrace				6085	ex situ	SPGB, Lower Styria (Slovenia)	Črnc, Brežice, Lower Styria (Slovenia)
53	Plum_blue_53	Improved round fruited plum (blue)/Modri ringlo	P. domestica L. subsp. domestica	Improved variety				6335	ex situ	SPGB, Lower Styria (Slovenia)	Vrhpolje pri Kamniku, Upper Carniola - private collection Dobrovoljc (Slovenia)
54	Plum_violet_54	Improved round fruited plum (violet)/Vijoličasti ringlo	P. domestica L. subsp. domestica	Improved variety				6418	ex situ	SPGB, Lower Styria (Slovenia)	Vrhpolje pri Kamniku, Upper Carniola - private collection Dobrovoljc (Slovenia)
55	Plum_55	Round small fruited plum K-11/Ringlo K-11	P. domestica L. subsp. insititia	Landrace				6372	ex situ	SPGB, Lower Styria (Slovenia)	Trnje pri Brežicah, Lower Styria -abandoned estate Knez-Savnik (Slovenia)
56	Plum_green_56	Improved round fruited plum (green)/ Zeleni ringlo	P. domestica L. subsp. domestica	Improved variety				6455	ex situ	SPGB, Lower Styria (Slovenia)	Vrhpolje pri Kamniku, Upper Carniola - private collection Dobrovoljc (Slovenia)
57	Italian_prune_57	'Italian prune'/Laška češplja 4	P. domestica L. subsp. domestica	Landrace				6457	ex situ	SPGB, Lower Styria (Slovenia)	Vrhpolje pri Kamniku, Upper Carniola - private collection Dobrovoljc (Slovenia)
58	Plum_58	Round small fruited plum K-1/Ringlo K-1	P. domestica L. subsp. insititia	Landrace				6370	ex situ	SPGB, Lower Styria (Slovenia)	Trnje pri Brežicah, Lower Styria -abandoned estate Knez-Savnik (Slovenia)
59	Plum_59	Round small fruited plum K-6/Ringlo K-6	P. domestica L. subsp. insititia	Landrace				6391	ex situ	SPGB, Lower Styria (Slovenia)	Trnje pri Brežicah, Lower Styria -abandoned estate Knez-Savnik (Slovenia)
60	Plum_60	Round small fruited plum K-10/Ringlo K-10	P. domestica L. subsp. insititia	Landrace				6371	ex situ	SPGB, Lower Styria (Slovenia)	Trnje pri Brežicah, Lower Styria -abandoned estate Knez-Savnik (Slovenia)
61	Plum_61	Round small fruited plum 6 (light coloured)/Svetloplodni ringlo 6	P. domestica L. subsp. insititia	Landrace				/	ex situ	SPGB, Lower Styria (Slovenia)	Brezina, Brežice, Lower Styria (Slovenia)
62	Plum_62	Round small fruited plum K-7/Ringlo K-7	P. domestica L. subsp. insititia	Landrace				6392	ex situ	SPGB, Lower Styria (Slovenia)	Trnje pri Brežicah, Lower Styria -abandoned estate Knez-Savnik (Slovenia)
63	Plum_63	Round small fruited plum K-9/Ringlo K-9	P. domestica L. subsp. insititia	Landrace				6394	ex situ	SPGB, Lower Styria (Slovenia)	Trnje pri Brežicah, Lower Styria -abandoned estate Knez-Savnik (Slovenia)
65	Plum_red_65	Improved round fruited plum (red)/Rdeči ringlo	P. domestica L. subsp. domestica	Improved variety				6346	ex situ	SPGB, Lower Styria (Slovenia)	Vrhpolje pri Kamniku, Upper Carniola - private collection Dobrovoljc (Slovenia)
66	Californian_prune_66	'Californian prune' /Kalifornijska češplja 2	P. domestica L. subsp. domestica	Landrace				6325	ex situ	SPGB, Lower Styria (Slovenia)	Vrhpolje pri Kamniku, Upper Carniola - private collection Dobrovoljc (Slovenia)
67	Bluish_plum_67	IA 12 Bluish small fruited plum/IA 12 drobna plavkica	P. domestica L. subsp. domestica	Landrace				3576	ex situ	SPGB, Lower Styria (Slovenia)	Maribor, Lower Styria (Slovenia)
68	Elena_68	'Elena'	P. domestica L. subsp. domestica	Modern breeding	'Italian prune' called 'Fellenberger'	'Stanley'	Germany	6456	ex situ	SPGB, Lower Styria (Slovenia)	Germany
69	Pitestean_69	'Pitestean'	P. domestica L. subsp. domestica	Modern breeding	'Tuleu timperiu'	'Early Rivers'	Romania	3588	ex situ	SPGB, Lower Styria (Slovenia)	Romania
72	Ersinger_72	'Ersinger'	P. domestica L. subsp. domestica	Early selection	Selection from common prune (open pollination) that comes from Ersingen in Baden. The plum 'Ersinger Frühe' is often also called plum or common prune.		Germany	3586	ex situ	SPGB, Lower Styria (Slovenia)	Germany
73	Stanley_73	'Stanley'	P. domestica L. subsp. domestica	Early selection	'Prune d'Agen'	'Grand Duke'	USA	6415	ex situ	SPGB, Lower Styria (Slovenia)	United States
74	HZW_Meschenmoser_74	'Hauszwetschge Meschenmoser'	P. domestica L. subsp. domestica	Early selection	Clonal selection from common prune		Germany	3572	ex situ	SPGB, Lower Styria (Slovenia)	Germany
75	Hanita_75	'Hanita'	P. domestica L. subsp. domestica	Modern breeding	'President'	'Auerbacher'	Germany	3595	ex situ	SPGB, Lower Styria (Slovenia)	Germany
76	Plum_76	Round small fruited plum no. 16/Ringlo no. 16	P. domestica L. subsp. domestica	Landrace				6350	ex situ	SPGB, Lower Styria (Slovenia)	Črnc, Brežice, Lower Styria (Slovenia)
78	Presenta_78	'Presenta'	P. domestica L. subsp. domestica	Modern breeding	'President'	'Ortenauer'	Germany	3582	ex situ	SPGB, Lower Styria (Slovenia)	Germany
79	Common_prune_Bistrica_79	Common prune 'Bistrica'/Domača češplja 'Bistrica'	P. domestica L. subsp. domestica	Landrace				6317	ex situ	SPGB, Lower Styria (Slovenia)	NA
80	Empress_80	'Empress'	P. domestica L. subsp. domestica	Modern breeding	'Emily'	'President'	NA	3578	ex situ	SPGB, Lower Styria (Slovenia)	NA
81	Ruth_Gerstetter_81	'Ruth Gerstetter'	P. domestica L. subsp. domestica	Early selection	'Czar'	'Bonne de Bry'	Germany	/	ex situ	SPGB, Lower Styria (Slovenia)	Germany
82	Plum_82	Round small fruited plum no. 10/Ringlo No. 10	P. domestica L. subsp. insititia	Landrace				6347	ex situ	SPGB, Lower Styria (Slovenia)	Črnc, Brežice, Lower Styria (Slovenia)
83	Blackthorn_83	Blackthorn	P. spinosa L.	Wild				/	ex situ	SPGB, Lower Styria (Slovenia)	Slovenia
84	Common_prune_Bistrica_84	Common prune 'Old Bistrica'/Stara Bistrica	P. domestica L. subsp. domestica	Landrace				6416	ex situ	SPGB, Lower Styria (Slovenia)	Sromlje, Brežice, Lower Styria (Slovenia)
85	Plum_85	Very old local genotype/Zelo stari lokalni genotip	P. domestica L. subsp. domestica	Landrace				/	ex situ	SPGB, Lower Styria (Slovenia)	Brest, Istria (Croatia)
86	Topper_86	'Topper'	P. domestica L. subsp. domestica	Modern breeding	'Čačanska najbolja'	'Auerbacher'	Germany	3591	ex situ	SPGB, Lower Styria (Slovenia)	Germany
87	Cacanska_lepotica_87	'Čačanska lepotica'	P. domestica L. subsp. domestica	Modern breeding	'Wangenheims Frühzwetsche'	'Stanley' or 'Požegača'	Serbia	6316	ex situ	SPGB, Lower Styria (Slovenia)	Serbia
88	President_88	'President'	P. domestica L. subsp. domestica	Early selection	'Harrison'	'unknown'	England	6341	ex situ	SPGB, Lower Styria (Slovenia)	United Kingdom
89	HZW_Typ_Mare_89	'Hauszwetschge Typ Mare'	P. domestica L. subsp. domestica	Modern breeding				3570	ex situ	SPGB, Lower Styria (Slovenia)	Germany
92	Bluish_plum_92	Bluish small fruited plum/Plavkica	P. domestica L. subsp. domestica	Landrace				/	in situ	/	Maribor, Lower Styria
93	Blackthorn_93	Blackthorn/Črni trn	P. spinosa L.	Wild				/	ex situ	BG University of Maribor, Lower Styria (Slovenia)	NA
94	Blackthorn_94	Blackthorn/Črni trn	P. spinosa L.	Wild				/	ex situ	BG University of Maribor, Lower Styria (Slovenia)	NA
99	Myrobolan_99	Myrobalan/Mirabolana	P. cerasifera Ehrh. cv. 'Nigra'	Improved variety				/	ex situ	BG University of Maribor, Lower Styria (Slovenia)	NA
101	Bluish_plum_101	Bluish small fruited plum/Plavkica	P. domestica L. subsp. domestica	Landrace				/	in situ	/	Orehova vas, Lower Styria (Slovenia)
102	Bluish_plum_102	Bluish small fruited plum/Plavkica	P. domestica L. subsp. domestica	Landrace				/	in situ	/	Orehova vas, Lower Styria (Slovenia)
103	Bluish_plum_103	Bluish small fruited plum/Plavkica	P. domestica L. subsp. domestica	Landrace				/	in situ	/	Orehova vas, Lower Styria (Slovenia)
104	Bluish_plum_104	Bluish small fruited plum/Plavkica	P. domestica L. subsp. domestica	Landrace				/	in situ	/	Orehova vas, Lower Styria (Slovenia)
105	Bluish_plum_105	Bluish small fruited plum/Plavkica	P. domestica L. subsp. domestica	Landrace				/	in situ	/	Orehova vas, Lower Styria (Slovenia)
106	Bluish_plum_106	Bluish small fruited plum/Plavkica	P. domestica L. subsp. domestica	Landrace				/	in situ	/	Orehova vas, Lower Styria (Slovenia)
107	Common_prune_107	Common prune/Domača češplja	P. domestica L. subsp. domestica	Landrace				/	in situ	/	Orehova vas, Lower Styria (Slovenia)
108	Common_prune_108	Common prune/Domača češplja	P. domestica L. subsp. domestica	Landrace				/	in situ	/	Orehova vas, Lower Styria (Slovenia)
109	Common_prune_109	Common prune/Domača češplja	P. domestica L. subsp. domestica	Landrace				/	in situ	/	Orehova vas, Lower Styria (Slovenia)
110	Common_prune_110	Common prune/Domača češplja	P. domestica L. subsp. domestica	Landrace				/	in situ	/	Orehova vas, Lower Styria (Slovenia)
111	Plum_111	Wildly growing, round small fruited plum/Divji ringlo ali križanec z njim	P. domestica L. subsp. insititia	Landrace				/	in situ	/	Orehova vas, Lower Styria (Slovenia)
112	Bluish_plum_112	Bluish small fruited plum/Plavkica	P. domestica L. subsp. domestica	Landrace				/	in situ	/	Maribor, Lower Styria (Slovenia)
113	Bluish_plum_113	Bluish small fruited plum/Plavkica	P. domestica L. subsp. domestica	Landrace				/	in situ	/	Limbuš, Lower Styria (Slovenia)
114	Bluish_plum_114	Bluish small fruited plum/Plavkica	P. domestica L. subsp. domestica	Landrace				/	in situ	/	Limbuš, Lower Styria (Slovenia)
116	Bluish_plum_116	Bluish small fruited plum/Plavkica	P. domestica L. subsp. domestica	Landrace					in situ	/	Lovrenc na Pohorju, Lower Styria (Slovenia)
117	Common_prune_117	Common prune 'Bistrica'/Domača češplja 'Bistrica'	P. domestica L. subsp. domestica	Landrace				/	in situ	/	Miklavž na Dravskem polju, Lower Styria (Slovenia)
118	Plum_118	Round small fruited plum 1/Ringlo 1	P. domestica L. subsp. insititia	Landrace				/	in situ	/	Maribor, Lower Styria (Slovenia)
119	Plum_119	Round small fruited plum 2/Ringlo 2	P. domestica L. subsp. insititia	Landrace				/	in situ	/	Maribor, Lower Styria (Slovenia)
120	Plum_120	Round small fruited plum 3/Ringlo 3	P. domestica L. subsp. insititia	Landrace				/	in situ	/	Maribor, Lower Styria (Slovenia)
121	Plum_121	Round small fruited plum 4/Ringlo 4	P. domestica L. subsp. insititia	Landrace				/	in situ	/	Maribor, Lower Styria (Slovenia)
122	Plum_122	Round small fruited plum 5/Ringlo 5	P. domestica L. subsp. insititia	Landrace				/	in situ	/	Maribor, Lower Styria (Slovenia)
127	Jojo_127	'Jojo' - medium large fruited prune	P. domestica L. subsp. domestica	Modern breeding	'Ortenauer'	'Stanley'	Germany	/	ex situ	SPGB, Lower Styria (Slovenia)	Germany
129	Plum_yellow_129	Round small fruited plum (yellow)/Rumena cibora	P. domestica L. subsp. insititia	Landrace				/	in situ	/	Koper, Istria (Slovenia)
130	Plum_bluish_130	Round small fruited plum (bluish)/Modro-vijolična cibora	P. domestica L. subsp. insititia	Landrace				/	in situ	/	Koper, Istria (Slovenia)
131	Plum_red_131	Round small fruited plum (red)/Rdečkasta cibora	P. domestica L. subsp. insititia	Landrace				/	in situ	/	Koper, Istria (Slovenia)
132	Plum_yellow_132	Round small fruited plum (yellow)/Rumena cibora	P. domestica L. subsp. insititia	Landrace				/	in situ	/	Koper, Istria (Slovenia)
133	Plum_yellow_133	Round small fruited plum (yellow)/Rumena cibora	P. domestica L. subsp. insititia	Landrace				/	in situ	/	Izola, Istria (Slovenia)
134	Plum_violet_134	Round small fruited plum (bluish)/Modro-vijolična cibora	P. domestica L. subsp. insititia	Landrace				/	in situ	/	Strunjan, Istria (Slovenia)
135	Plum_red_135	Round small fruited plum (red)/Kislica, rdečelistna cibora	P. domestica L. subsp. insititia	Landrace				/	in situ	/	Vas Dragonja, Istria (Slovenia)
136	Plum_bluish_136	Round small fruited plum (bluish)/Modro-vijolična cibora	P. domestica L. subsp. insititia	Landrace				/	in situ	/	Krkavče, Istria (Slovenia)
137	Myrobolan_137	'Myrobalan' seedling 1/Mirobolana sejanec 1	P. cerasifera Ehrh.	Wild				/	in situ	/	Kasaze, Lower Styria (Slovenia)
138	Myrobolan_138	'Myrobalan' seedling 2/Mirobolana sejanec 2	P. cerasifera Ehrh.	Wild				/	in situ	/	Kasaze, Lower Styria (Slovenia)
139	Myrobolan_139	'Myrobalan' seedling3/Mirobolana sejanec 3	P. cerasifera Ehrh.	Wild				/	in situ	/	Kasaze, Lower Styria (Slovenia)
140	Mirabelle_140	Mirabelle/Mirabela	P. domestica L. subsp. insititia	Landrace				/	in situ	/	Kasaze, Lower Styria (Slovenia)
141	Myrobolan_141	Myrobalan/Mirabolana	P. cerasifera Ehrh.	Wild				/	ex situ	BG University of Maribor, Lower Styria (Slovenia)	Slovenia
143	Myrobolan_143	Myrobalan/Mirabolana	P. cerasifera Ehrh. cv. 'Nigra'	Improved variety				/	ex situ	BG University of Graz, Middle Strya (Austria)	NA
144	Plum_144	Round small fruited plum/Cibora	P. domestica L. subsp. insititia	Landrace				/	ex situ	BG University of Graz, Middle Strya (Austria)	Gülcük near Bolu in mixed forest (Turkey)
145	Bluish_plum_145	Round small fruited plum/Cibora	P. domestica L. subsp. domestica	Landrace				/	in situ	/	Ruše, Lower Styria (Slovenia)
146	Bluish_plum_146	Round small fruited plum/Cibora	P. domestica L. subsp. domestica	Landrace				/	in situ	/	Ruše, Lower Styria (Slovenia)
147	Plum_147	IA-8 Round small fruited plum (red leaves)/IA-8 rdečelistni ringlo	P. domestica L. subsp. insititia	Landrace				/	ex situ	SPGB, Lower Styria (Slovenia)	Črnc, Brežice, Lower Styria (Slovenia)
148	Myrobolan_148	Myrobalan/Mirabolana	P. cerasifera Ehrh.	Wild				/	ex situ	BG University of Graz, Middle Strya (Austria)	Dietzen, East-Styria (Austria)
150	Plum_150	Plum X/Sliva X	P. domestica L. subsp. insititia	Landrace				/	in situ	/	Cvetkovec, Koprivnica-Križevci County (Croatia)
153	Spindel_plum_153	'Spindel' plum (yellow oval)/Spindel, rumena ovalna	P. domestica L. subsp. insititia	Landrace				/	in situ	/	Rašica, Upper Carniola (Slovenia)
154	Myrobolan_154	Myrobalan/Mirabolana	P. cerasifera Ehrh.	Improved variety				/	in situ	/	Maribor, Lower Styria (Slovenia)
155	Plum_yellow_155	Round small fruited plum (yellow)/Ringlo rumeni	P. domestica L. subsp. insititia	Landrace				/	in situ	/	Maribor, Lower Styria (Slovenia)
156	Plum_red_156	Round small fruited plum (red)/Ringlo rdeči	P. domestica L. subsp. insititia	Landrace				/	in situ	/	Maribor, Lower Styria (Slovenia)
162	Plum_162	Round small fruited plum/Cibora	P. domestica L. subsp. insititia	Landrace				27755	ex situ	BG University of Vienna, Lower Austria	NA
163	Myrobolan_163	Myrobalan/Mirabolana	P. cerasifera Ehrh.	Improved variety				ST.B03.11	ex situ	BG University of Ljubljana, Central Slovenia	NA
165	Plum_bluish_165	Round small fruited plum (bluish)/Modro-vijolična cibora	P. domestica L. subsp. insititia	Landrace				/	in situ	/	BG University of Ljubljana, Central Slovenia (Slovenia)
166	Plum_red_166	Round small fruited plum (red)/Rdečkasta cibora	P. domestica L. subsp. insititia	Landrace				/	in situ	/	BG University of Ljubljana, Central Slovenia (Slovenia)
167	Perdrigonne_Violette_167	'Perdrigonne Violette'	P. domestica L. subsp. domestica	Landrace				P3793	ex situ	CRB, Novelle-Aquitaine (France)	Saint Andréol, Auvergne-Rhône Alpes (France)
168	Quetsche_commune_168	'Quetsche commune'	P. domestica L. subsp. insititia	Landrace				P0149	ex situ	CRB, Novelle-Aquitaine (France)	Baltet-Troyes (Aube), Grand Est (France)
169	Quetsche_du_Carmel_169	'Quetsche du Carmel'	P. domestica L. subsp. insititia	Landrace				P3710	ex situ	CRB, Novelle-Aquitaine (France)	Montesquieu-Lot et Garonne, Nouvelle Aquitaine (France)
170	D_Ente_double_170	'D'Ente double'	P. domestica L. subsp. domestica	Landrace				P3727	ex situ	CRB, Novelle-Aquitaine (France)	Montesquieu-Lot et Garonne, Nouvelle Aquitaine (France)
171	Damas_blanc_171	'Damas blanc'	P. domestica L. subsp. insititia	Landrace				P3735	ex situ	CRB, Novelle-Aquitaine (France)	Montesquieu-Lot et Garonne, Nouvelle Aquitaine (France)
172	Reine_Claude_172	'Reine Claude'	P. domestica L. subsp. insititia	Landrace				P0248	ex situ	CRB, Novelle-Aquitaine (France)	Brienne le Château (Aube), Grand Est (France)
173	Reine_Claude_violette_173	'Reine Claude violette' (late)	P. domestica L. subsp. insititia	Landrace				P3772	ex situ	CRB, Novelle-Aquitaine (France)	St. Didier en Velay-Haute Loire, Auvergne-Rhône Alpes (France)
174	Reine_Claude_doree_174	'Reine Claude doree'	P. domestica L. subsp. insititia	Landrace				P3712	ex situ	CRB, Novelle-Aquitaine (France)	Montesquieu-Lot et Garonne, Nouvelle Aquitaine (France)
175	Mirabelle_de_Nancy_175	'Mirabelle de Nancy'	P. domestica L. subsp. insititia	Landrace				P1510	ex situ	CRB, Novelle-Aquitaine (France)	Lucey-Meurthe et Moselle, Grand Est (France)
176	Mirabelle_de_Metz_176	'Mirabelle de Metz'	P. domestica L. subsp. insititia	Landrace				P2778	ex situ	CRB, Novelle-Aquitaine (France)	Scy Chazelles ( Moselle) , Nouvelle Aquitaine (France)
177	Perdrigon_177	'Perdrigon'	P. domestica L. subsp. insititia	Landrace				P3696	ex situ	CRB, Novelle-Aquitaine (France)	Neuvy St. Sepulchre-Indre, Centre-Val de Loire (France)
178	Prunus_insititia_Tersen_178	'Prunus insititia Tersen'	P. domestica L. subsp. insititia	Landrace				P1778	ex situ	CRB, Novelle-Aquitaine (France)	Experimental Station of Balsgard (Sweden)
179	Krikon_179	'Krikon'	P. domestica L. subsp. insititia	Landrace				P2225	ex situ	CRB, Novelle-Aquitaine (France)	Washington State University (USA)
180	Saint_Julien_180	'Saint Julien'	P. domestica L. subsp. insititia	Landrace				P3518	ex situ	CRB, Novelle-Aquitaine (France)	INRAE Bordeaux-Aquitaine, Nouvelle Aquitaine (France)
181	Blackthorn_181	Blackthorn	P. spinosa L. cv. 'Glabra'	Wild				P1909	ex situ	CRB, Novelle-Aquitaine (France)	Taunus, Hesse (Germany)
183	Blackthorn_183	Blackthorn	P. spinosa L.	Wild				P2273	ex situ	CRB, Novelle-Aquitaine (France)	Villa Taranto Botanical Gardens, lake Maggiore (Italy)
184	Blackthorn_184	Blackthorn	P. spinosa L. cv. 'Purpurea'	Wild				P2313	ex situ	CRB, Novelle-Aquitaine (France)	Hillier and Sons Nurseries, Winchester (United Kingdom)
185	Myrobolan_185	Myrobalan	P. cerasifera Ehrh. cv. 'Woodii'	Wild				P2415	ex situ	CRB, Novelle-Aquitaine (France)	Morvan Saint Genis Laval, Auvergne-Rhône Alpes (France)
186	Blackthorn_186	Blackthorn	P. spinosa L.	Wild				P3193	ex situ	CRB, Novelle-Aquitaine (France)	Krimsk, Krasnodar Krai (Russia)
187	Myrobolan_Agdzadzor_187	Myrobalan 'Agdzadzor'	P. cerasifera Ehrh.	Improved variety				P3196	ex situ	CRB, Novelle-Aquitaine (France)	Armenia
188	Myrobolan_188	Myrobalan	P. cerasifera Ehrh.	Wild				P1079	ex situ	CRB, Novelle-Aquitaine (France)	INRAE Bordeaux-Aquitaine, Nouvelle Aquitaine (France)
189	Bluish_plum_189	Bluish small fruited plum/Plavkica	P. domestica L. subsp. domestica	Landrace				/	in situ	/	Zakot, Brežice, Lower Styria (Slovenia)
190	Myrobolan_Georgia_190	Myrobalan Georgia	P. cerasifera Ehrh.	Wild				/	ex situ	Graz, Middle Strya (Austria)	Tbilissi fruit market (Georgia)
191	Zibate_blue_191	'Zibate' (blue)/Cibora modra	P. domestica L. subsp. insititia	Landrace				/	in situ	/	Pischelsdorf in der Steiermark, Middle Strya (Austria)
192	Zibate_yellow_192	'Zibate' (yellow)/Cibora rumena	P. domestica L. subsp. insititia	Landrace				/	in situ	/	Pischelsdorf in der Steiermark, Middle Strya (Austria)
194	Kriecherl_Innerhofer_194	Kriecherl Innerhofer (3.B.)Herk. Eigene	P. domestica L. subsp. insititia	Landrace				1210/113/1	ex situ	Haidegg, Middle Strya (Austria)	Leibniz, Middle Strya (Austria)

## Sheet: Additional file 1 Table S2
Table S2: Binary matrix dataset of presence (1) and absence (0).
@DARwin 5.0 - SINGLE
1	1	0	0	0	0	0	0	0	0	0	0	1	0	0	0	0	0	0	0	0	0	0	0	1	0	0	0	0	0	0	1	0	0	0	0	0	0	0	0	0	0	0	0	0	0	0	0	1	0
2	0	1	0	0	0	1	0	0	0	1	0	0	0	1	0	0	0	0	0	0	0	0	0	1	0	0	0	0	1	0	0	0	0	0	0	0	0	0	0	0	0	0	0	0	0	0	0	0	1
3	0	0	1	0	0	0	1	1	0	0	0	0	1	0	0	0	0	0	0	0	0	0	0	1	1	0	0	0	1	0	0	0	0	0	0	0	0	0	0	0	0	0	0	0	0	0	0	0	0
4	0	0	0	1	0	0	0	0	0	0	0	1	0	0	0	0	0	0	1	0	0	0	0	0	1	1	1	0	0	0	0	0	0	0	0	0	0	1	0	0	0	0	0	0	0	0	0	0	0
5	0	0	1	1	0	0	1	1	1	0	0	0	0	0	0	0	0	0	0	0	0	0	0	0	0	1	1	0	1	0	0	0	0	0	0	0	0	0	0	0	0	0	0	0	1	0	0	0	1
6	0	0	1	1	0	0	1	0	0	0	0	0	0	0	0	0	0	0	1	0	0	0	0	1	0	1	0	0	1	0	0	0	0	0	0	1	0	0	0	0	0	0	0	0	0	0	0	0	0
7	0	1	0	1	0	0	0	0	0	0	0	1	0	0	0	0	0	0	0	0	0	0	0	1	1	0	0	0	0	0	0	0	0	0	0	0	1	1	1	0	0	0	0	0	0	0	0	0	0
8	0	0	0	1	1	0	1	0	0	0	0	0	1	0	0	0	0	1	0	0	0	0	0	0	0	0	1	0	0	0	0	0	0	0	1	0	0	0	0	0	0	0	0	0	0	0	0	0	0
9	0	0	1	1	0	0	1	1	0	0	0	0	0	0	0	0	0	0	0	0	0	0	0	1	0	0	0	0	0	0	0	0	0	0	0	1	0	0	0	0	0	0	1	0	0	0	0	0	1
10	0	0	0	1	0	1	0	0	1	0	0	0	0	0	0	0	0	0	0	0	0	0	0	1	1	1	0	1	0	0	0	0	0	0	0	0	0	0	1	0	0	0	0	0	0	0	0	0	0
11	0	0	0	1	1	0	1	0	0	0	0	0	1	0	0	0	0	1	0	0	0	0	0	0	0	0	1	0	0	0	0	0	0	0	0	1	0	0	0	0	0	0	0	0	0	0	0	0	0
12	0	0	0	1	0	0	1	0	0	0	0	1	0	0	0	0	0	0	0	0	0	0	0	0	0	0	0	0	1	0	0	0	0	0	0	0	0	0	0	0	0	0	0	0	1	0	0	0	0
13	0	0	1	0	0	0	1	1	0	0	0	0	1	0	0	0	0	0	0	0	0	0	0	1	1	0	0	0	1	0	0	0	0	0	0	0	0	0	0	0	0	0	0	0	1	0	0	0	0
14	0	0	0	1	1	0	1	0	0	0	0	0	1	0	0	0	0	0	1	0	0	0	0	0	0	0	1	0	0	0	0	0	0	0	0	0	1	0	0	0	0	0	0	0	0	0	0	0	0
15	0	0	0	0	0	1	1	1	1	0	0	0	1	0	0	0	0	0	0	0	0	0	0	0	1	0	0	0	1	0	0	0	0	0	0	0	0	0	0	0	0	0	0	1	1	0	0	0	0
16	0	0	0	0	0	1	1	1	1	0	0	0	1	0	0	0	0	0	0	0	0	0	0	0	0	0	0	1	0	1	0	0	0	1	0	0	0	1	0	0	0	0	0	1	1	0	0	0	0
17	0	0	0	1	0	1	0	0	0	0	0	1	1	0	0	0	0	0	0	0	0	0	0	1	1	0	0	0	1	0	0	0	0	0	0	1	0	0	0	0	0	0	0	0	0	0	0	0	0
18	0	0	0	1	0	1	0	0	0	0	0	1	1	0	0	0	0	0	0	0	0	0	0	1	1	0	0	0	1	0	0	0	0	0	0	1	0	0	0	0	0	0	0	0	0	0	0	1	0
19	0	0	0	1	1	0	1	0	0	0	0	0	1	0	0	0	0	0	1	0	0	0	0	0	0	0	1	0	0	0	0	0	0	0	1	0	0	0	0	0	0	0	0	0	0	0	0	0	0
20	0	0	0	1	1	0	1	0	0	0	0	0	1	0	0	0	0	1	0	0	0	0	0	0	0	0	1	0	0	0	0	0	0	0	0	1	0	0	0	0	0	0	0	0	0	0	0	0	0
21	0	0	0	1	1	0	1	0	0	0	0	0	1	0	0	0	0	1	0	0	0	0	0	0	0	0	1	0	0	0	0	0	0	0	0	1	0	0	0	0	0	0	0	0	0	0	0	0	0
22	0	0	0	1	1	0	1	0	0	0	0	0	1	0	0	0	0	0	1	0	0	0	0	0	0	0	1	0	0	0	0	0	0	0	0	1	0	0	0	0	0	0	0	0	0	0	0	0	0
23	0	0	0	1	1	0	1	0	0	0	0	0	1	0	0	0	0	1	0	0	0	0	0	0	0	0	1	0	0	0	0	0	0	0	0	1	0	0	0	0	0	0	0	0	0	0	0	0	0
24	0	0	0	1	1	0	1	0	0	0	0	0	1	0	0	0	0	0	1	0	0	0	0	0	0	0	1	0	0	0	0	0	0	0	0	1	0	0	0	0	0	0	0	0	0	0	0	0	0
25	0	0	0	1	0	1	0	0	0	0	0	1	1	0	0	0	0	0	0	0	0	0	0	1	1	0	0	0	1	0	0	0	0	0	0	1	0	0	0	0	0	0	0	0	0	0	0	0	0
26	0	0	0	1	1	0	0	0	0	0	0	1	0	0	0	0	1	0	0	0	0	0	0	0	0	1	1	0	1	0	0	0	1	0	0	0	0	0	0	0	0	0	0	1	0	0	0	0	1
27	0	0	0	1	1	0	0	0	0	0	0	1	0	0	0	0	1	0	0	0	0	0	0	0	0	1	1	0	1	0	0	0	1	0	0	0	0	0	0	0	0	0	0	1	0	0	0	0	1
28	0	0	0	1	0	0	1	1	1	0	0	1	0	0	0	0	0	0	0	0	0	0	0	0	0	1	0	1	1	0	1	0	0	0	0	0	0	0	0	0	0	0	0	0	0	0	0	0	1
29	0	0	0	1	1	0	1	0	0	0	0	1	1	0	0	0	0	0	0	0	0	0	0	1	0	1	0	0	1	0	0	0	0	0	0	0	0	1	0	0	0	0	0	0	1	0	0	0	0
30	0	0	1	1	1	0	0	0	0	0	0	1	0	0	0	0	0	0	0	0	0	0	0	0	0	1	0	1	1	0	0	0	0	0	0	0	1	0	0	0	0	0	0	0	0	0	0	0	0
31	0	1	1	0	0	1	1	1	1	0	0	0	0	0	0	0	0	0	0	0	0	0	0	0	0	1	0	0	1	0	0	0	0	0	0	0	0	0	1	0	0	0	0	0	0	0	0	0	1
32	0	0	0	1	0	0	0	0	1	0	0	0	0	0	0	0	1	0	1	0	0	0	0	0	0	1	1	0	1	0	0	0	0	0	0	0	0	1	0	0	0	0	0	0	0	0	0	0	0
33	0	0	0	1	0	0	0	0	1	0	0	0	0	0	0	0	1	1	0	0	0	0	0	0	0	1	1	0	1	0	0	0	0	0	0	0	0	1	0	0	0	0	0	0	0	0	0	0	0
34	0	0	0	1	0	0	0	0	1	0	0	0	0	0	0	0	1	0	1	0	0	0	0	0	0	1	1	0	1	0	0	0	0	0	0	0	0	1	0	0	0	0	0	0	0	0	0	0	0
35	0	0	0	1	1	1	0	0	1	0	0	0	0	0	0	0	0	0	0	0	0	0	0	0	1	0	0	0	1	0	0	0	0	0	0	0	0	1	0	0	0	0	0	0	0	0	0	0	0
36	0	0	0	1	1	1	0	0	1	0	0	0	0	0	0	0	0	0	0	0	0	0	0	0	1	0	0	0	1	0	0	0	0	0	0	0	0	1	0	0	0	0	0	0	0	0	0	0	0
37	0	0	0	1	1	1	0	0	1	0	0	0	0	0	0	0	0	0	0	0	0	0	0	0	1	0	0	0	1	0	0	0	0	0	0	0	0	1	0	0	0	0	0	0	0	0	0	0	0
38	0	0	0	1	1	1	0	0	1	0	0	0	0	0	0	0	0	0	0	0	0	0	0	0	1	0	0	0	1	0	0	0	0	0	0	0	0	1	0	0	0	0	0	0	0	0	0	0	1
39	0	0	0	1	1	1	0	0	1	0	0	0	0	0	0	0	0	0	0	0	0	0	0	0	1	0	0	0	1	0	0	0	0	0	0	0	0	1	0	0	0	0	0	0	0	0	0	0	1
40	0	0	0	1	1	1	0	0	1	0	0	0	0	0	0	0	0	0	0	0	0	0	0	0	1	0	0	0	1	0	0	0	0	0	0	0	0	1	0	0	0	0	0	0	0	0	0	0	1
41	0	0	0	1	1	1	0	0	1	0	0	0	0	0	0	0	0	0	0	0	0	0	0	0	1	0	0	0	1	0	0	0	0	0	0	0	0	1	0	0	0	0	0	0	0	0	0	0	0
42	0	0	0	1	1	1	0	0	1	0	0	0	0	0	0	0	0	0	0	0	0	0	0	0	1	0	0	0	1	0	0	0	0	0	0	0	0	1	0	0	0	0	0	0	0	0	0	0	0
43	0	0	0	1	1	1	0	0	1	0	0	0	0	0	0	0	0	0	0	0	0	0	0	0	1	0	0	0	1	0	0	0	0	0	0	0	0	1	0	0	0	0	0	0	0	0	0	0	0
44	0	0	0	1	1	1	0	0	1	0	0	0	0	0	0	0	0	0	0	0	0	0	0	0	1	0	0	0	1	0	0	0	0	0	0	0	0	1	0	0	0	0	0	0	0	0	0	0	0
45	0	0	0	1	1	1	0	0	1	0	0	0	0	0	0	0	0	0	0	0	0	0	0	0	1	0	0	0	1	0	0	0	0	0	0	0	0	1	0	0	0	0	0	0	0	0	0	0	0
46	0	0	0	1	1	1	0	0	1	0	0	0	0	0	0	0	0	0	0	0	0	0	0	0	1	0	0	0	1	0	0	0	0	0	0	0	0	1	0	0	0	0	0	0	0	0	0	0	0
47	0	0	0	1	1	1	0	0	1	0	0	0	0	0	0	0	0	0	0	0	0	0	0	0	1	0	0	0	1	0	0	0	0	0	0	0	0	1	0	0	0	0	0	0	0	0	0	0	0
48	0	0	0	1	1	1	0	0	1	0	0	0	0	0	0	0	0	0	0	0	0	0	0	0	1	0	0	0	1	0	0	0	0	0	0	0	0	1	0	0	0	0	0	0	0	0	0	0	0
49	0	0	0	1	1	1	0	0	1	0	0	0	0	0	0	0	0	0	0	0	0	0	0	0	1	0	0	0	1	0	0	0	0	0	0	0	0	1	0	0	0	0	0	0	0	0	0	0	0
50	0	0	0	0	0	0	0	1	1	0	0	0	0	0	0	0	0	0	1	0	0	0	0	0	0	0	0	0	1	0	0	0	0	0	1	1	0	0	0	0	0	0	0	0	0	0	0	0	0
51	1	1	0	0	0	0	0	0	0	0	0	0	0	0	0	0	0	0	0	1	0	0	0	0	0	0	1	0	0	0	1	0	0	0	0	0	0	0	0	1	0	0	0	0	0	0	0	1	0
52	0	0	0	1	0	0	0	0	0	1	0	0	0	0	0	0	0	0	0	1	0	0	0	0	0	0	1	0	0	0	1	0	0	0	0	0	0	0	0	1	0	0	0	0	0	0	0	1	0
53	0	0	0	0	0	1	1	1	1	0	0	0	1	0	0	0	0	0	0	0	0	0	0	0	1	0	0	0	0	0	0	0	0	1	0	0	1	0	0	0	0	0	0	0	1	0	0	0	0
54	0	0	0	1	1	1	0	0	0	0	0	1	0	0	0	0	0	0	0	0	0	0	0	1	0	0	1	0	1	0	0	0	0	0	0	0	1	0	0	0	0	0	0	0	0	0	0	0	0
55	0	0	0	0	0	0	0	0	0	0	1	0	0	0	0	0	0	0	0	1	0	0	0	0	0	0	0	0	0	0	1	0	0	0	0	0	0	0	0	1	0	0	0	0	0	0	0	0	0
56	0	0	0	1	1	0	0	1	0	0	0	1	0	0	0	0	0	0	0	0	0	0	0	1	0	1	1	0	1	0	0	0	0	0	0	0	1	0	0	0	0	0	0	0	0	0	0	0	1
57	0	0	0	1	0	0	0	0	0	0	0	1	0	0	0	0	0	0	0	1	0	0	0	0	0	0	0	0	1	0	0	0	0	0	0	0	0	0	0	1	0	0	0	0	0	0	0	0	1
58	0	1	0	0	0	0	0	0	0	0	0	0	0	0	0	0	0	0	0	1	0	0	0	0	0	0	0	0	1	0	1	0	0	0	0	0	0	0	0	1	0	0	0	0	0	0	0	1	0
59	0	1	0	0	0	0	0	0	0	0	0	0	0	0	0	0	0	0	0	1	0	0	0	0	0	0	0	0	0	0	1	0	0	0	0	0	0	0	0	1	0	0	0	0	0	0	0	0	0
60	0	1	0	0	0	0	0	0	0	0	0	0	0	0	0	0	1	0	0	1	0	0	0	0	0	0	0	0	0	0	1	0	0	0	0	0	0	0	0	1	0	0	0	0	0	0	0	0	0
61	0	0	0	1	0	0	0	0	0	0	0	1	0	0	0	0	0	0	0	1	0	0	0	0	0	0	0	0	0	0	1	0	0	0	0	0	0	0	0	1	0	0	0	0	0	0	0	1	0
62	0	1	0	0	0	0	0	0	0	0	0	0	0	0	0	0	0	0	0	1	0	0	0	0	0	0	1	0	0	0	1	0	0	0	0	0	0	0	0	1	0	0	0	0	0	0	0	1	0
63	0	1	0	1	0	0	0	0	0	0	0	1	0	0	0	0	0	0	0	0	0	0	0	1	1	0	0	0	0	0	0	0	0	0	0	0	1	1	1	0	0	0	0	0	0	0	0	0	0
64	1	0	0	0	0	0	0	0	0	0	0	1	0	0	0	0	0	0	0	1	0	0	0	0	0	0	0	0	0	0	1	0	0	0	0	0	0	0	0	1	0	0	0	0	0	0	0	1	0
65	1	0	0	0	0	0	0	0	0	1	0	0	0	0	0	0	0	0	0	0	0	0	0	0	0	0	0	0	1	0	0	0	0	0	0	0	0	0	0	1	0	0	0	0	0	0	0	1	0
66	0	1	0	0	0	0	0	0	0	0	0	0	0	0	0	1	0	0	0	1	0	0	0	0	0	0	0	0	0	0	1	0	0	0	0	0	0	0	0	1	0	0	0	0	0	0	0	0	0
67	0	0	0	0	0	0	0	0	0	0	1	1	0	0	0	0	0	0	0	1	0	0	0	0	0	0	0	0	1	0	1	0	0	0	0	0	0	0	0	1	0	0	0	0	0	0	0	0	0
68	0	1	0	0	0	0	0	0	0	0	0	0	0	0	0	0	0	0	0	1	0	0	0	0	0	0	0	0	1	0	1	0	0	0	0	0	0	0	0	1	0	0	0	0	0	0	0	0	0
69	0	0	0	0	0	0	0	0	0	0	0	1	0	0	0	1	0	0	0	1	0	0	0	0	0	0	0	0	0	0	1	1	0	0	0	0	0	0	0	1	0	0	0	0	0	0	0	0	0
70	0	1	0	0	0	0	0	0	0	0	0	1	0	0	0	0	0	0	0	1	0	0	0	0	0	0	0	0	1	0	1	0	0	0	0	0	0	0	0	1	0	0	0	0	0	0	0	0	0
71	0	1	0	0	0	0	0	0	0	1	0	0	0	0	0	0	0	0	0	1	0	0	0	0	0	0	0	0	1	0	0	1	0	0	0	0	0	0	0	1	0	0	0	0	0	0	0	0	1
72	0	0	0	1	0	0	0	0	0	0	0	1	0	0	0	0	0	0	0	1	0	0	0	0	0	0	1	0	0	0	1	0	0	0	0	0	0	0	0	1	0	0	0	0	0	0	0	1	0
73	0	0	0	1	0	0	0	0	0	1	0	0	0	0	0	0	0	0	0	1	0	0	0	0	0	0	0	0	1	0	1	0	0	0	0	0	0	0	0	1	0	0	0	0	0	0	0	1	0
74	0	1	0	0	0	0	0	0	0	1	0	0	0	0	0	0	0	0	0	1	0	0	0	0	0	0	0	0	1	0	1	0	0	0	0	0	0	0	0	1	0	0	0	0	0	0	0	1	0
75	0	0	0	1	1	0	0	1	0	0	0	0	1	0	0	0	0	0	0	0	0	0	0	1	0	1	1	0	1	0	0	0	0	0	0	0	1	0	0	0	0	0	0	0	0	0	0	0	1
76	0	0	0	1	0	0	1	1	0	0	0	1	1	0	0	0	0	0	0	0	0	0	0	1	0	1	0	0	1	0	0	0	0	0	0	0	1	0	0	0	0	0	0	0	1	0	0	0	1
77	0	0	0	1	1	0	0	1	0	0	0	1	0	0	0	0	0	0	0	0	0	0	0	1	0	1	1	0	1	0	0	0	0	0	0	0	1	0	0	0	0	0	0	0	0	0	0	0	1
78	0	1	0	0	0	0	0	0	0	1	0	0	0	0	0	0	0	0	0	1	0	0	0	0	0	0	0	0	1	0	0	0	0	0	0	0	0	0	0	1	0	0	0	0	0	0	0	0	0
79	0	1	0	0	0	0	0	0	0	0	0	0	0	0	0	0	0	0	0	1	0	0	0	0	0	0	0	0	1	0	0	0	0	0	0	0	0	0	0	1	0	0	0	0	0	0	0	1	0
80	0	1	0	0	0	0	0	0	0	0	0	1	0	0	0	0	0	0	0	1	0	0	0	0	0	0	0	0	1	0	1	0	0	0	0	0	0	0	0	1	0	0	0	0	0	0	0	0	0
81	0	0	0	0	0	0	0	1	0	1	0	0	0	0	0	0	0	0	0	1	0	0	0	0	0	0	0	0	0	0	1	0	0	0	0	0	0	0	0	1	0	0	0	0	0	0	0	0	0
82	0	1	0	0	0	0	0	0	0	0	0	0	0	0	0	1	0	0	0	1	0	0	0	0	0	0	0	0	0	0	0	1	0	0	0	0	0	0	0	1	0	0	0	0	0	0	0	0	1
83	0	1	0	0	0	0	0	0	0	0	0	1	0	0	0	0	0	0	0	1	0	0	0	0	0	0	0	0	0	0	1	0	0	0	0	0	0	0	0	1	0	0	0	0	0	0	0	0	0
84	0	1	0	0	0	0	0	0	0	1	0	0	0	0	0	0	0	0	0	1	0	0	0	0	0	0	0	0	0	0	1	0	0	0	0	0	0	0	0	1	0	0	0	0	0	0	0	1	0
85	0	1	0	0	0	0	0	0	0	0	0	0	0	0	0	1	0	0	0	1	0	0	0	0	0	0	0	0	1	0	0	0	0	1	0	0	0	0	0	1	0	0	0	0	0	0	0	0	0
86	0	0	1	1	0	0	0	1	0	0	0	1	0	0	0	0	0	0	0	0	0	0	1	0	0	0	0	0	1	0	0	0	1	0	0	0	1	0	0	0	0	0	0	1	0	0	0	0	0
87	0	0	0	0	0	1	0	0	0	0	0	1	1	0	0	0	1	0	0	0	0	0	0	0	0	0	0	0	1	1	0	0	0	0	0	0	0	1	0	0	0	0	1	0	0	0	0	1	0
88	0	0	0	0	0	0	0	0	0	0	0	0	1	0	0	0	0	0	0	1	0	0	0	0	0	0	0	0	1	0	1	0	0	0	0	0	0	0	0	1	0	0	0	0	0	0	0	0	0
89	0	1	0	0	0	0	0	0	0	0	0	0	0	0	0	0	0	0	0	1	0	0	0	0	0	0	0	0	1	0	1	0	0	0	0	0	0	0	0	1	0	0	0	0	0	0	0	1	0
90	0	0	0	0	0	0	0	0	0	1	0	1	0	0	0	0	0	0	0	1	0	0	0	0	0	0	0	0	0	0	1	0	0	0	0	0	0	0	0	1	0	0	0	0	0	0	0	0	0
91	0	0	0	1	1	0	1	0	0	0	0	0	1	0	0	0	0	0	1	0	0	0	0	0	0	0	1	0	0	0	0	0	0	0	1	0	0	0	0	0	0	0	0	0	0	0	0	0	0
92	0	0	0	1	0	0	1	0	1	0	0	1	0	0	0	0	0	0	0	0	0	0	0	1	0	0	0	0	1	0	0	0	0	0	0	0	1	0	0	0	0	0	1	0	1	0	0	0	0
93	0	0	1	1	0	1	0	1	0	0	0	1	0	0	0	0	0	0	0	0	0	0	0	0	0	1	0	0	0	0	0	0	1	0	0	0	1	0	0	0	1	0	0	0	0	0	0	0	0
94	0	0	0	0	0	0	0	1	0	0	0	1	1	1	0	0	0	0	0	0	0	0	1	0	0	0	0	0	0	0	0	0	0	1	0	0	0	1	0	0	0	1	0	0	0	1	0	1	0
95	0	0	0	0	0	0	0	0	0	0	0	1	1	1	0	0	0	0	0	0	0	0	1	0	0	0	1	0	0	0	0	0	1	0	0	0	0	0	0	0	1	0	0	0	0	0	1	1	0
96	1	0	0	0	0	1	0	0	0	0	0	0	0	0	0	1	0	0	1	0	0	0	0	0	0	1	0	0	0	0	0	0	0	0	0	0	0	0	1	0	0	0	0	0	0	0	0	0	1
97	0	1	0	0	0	0	0	0	0	0	0	0	0	0	0	0	0	0	0	0	0	0	0	0	0	0	0	0	0	0	1	1	0	0	0	0	0	0	0	0	0	0	0	0	0	0	0	0	0
98	0	0	1	1	0	0	0	0	0	0	0	0	0	0	0	0	0	1	0	0	0	1	0	1	0	0	1	0	0	0	0	0	0	0	0	0	0	0	0	0	0	0	0	0	0	0	0	0	1
99	0	0	0	1	0	0	1	0	0	0	0	1	1	0	0	0	1	0	0	0	0	0	0	1	0	0	1	0	0	0	0	0	0	0	0	0	0	0	0	0	0	0	0	0	0	0	0	0	0
100	0	0	0	1	0	0	1	0	0	0	0	1	0	0	0	0	1	0	0	0	0	0	0	1	0	0	0	0	1	0	0	0	0	0	0	0	0	0	0	0	0	0	0	0	0	0	0	1	0
101	0	0	0	0	0	0	1	0	1	0	0	1	0	0	1	0	0	0	0	0	1	0	0	0	0	0	0	1	1	0	0	0	0	0	0	0	0	1	0	0	0	0	0	0	0	0	0	0	1
102	0	0	0	1	0	0	0	1	0	0	0	0	0	0	0	0	0	0	0	1	0	0	0	0	0	0	1	0	0	0	0	1	0	0	0	0	0	0	0	1	0	0	0	0	0	0	0	0	0
103	0	1	0	0	0	0	0	0	0	0	0	1	0	0	0	0	0	0	0	1	0	0	0	0	0	0	0	0	1	0	1	0	0	0	0	0	0	0	0	1	0	0	0	0	0	0	0	0	0
104	0	0	0	0	0	0	0	0	0	0	0	0	0	0	0	1	0	1	0	1	0	0	0	0	0	0	0	0	1	0	1	0	0	0	0	0	0	0	0	1	0	0	0	0	0	0	0	1	0
105	0	0	0	0	0	0	0	0	0	0	0	1	0	0	0	0	0	0	1	1	0	0	0	0	0	0	0	0	0	0	1	0	0	0	0	0	0	0	0	1	0	0	0	0	0	0	0	1	0
106	0	0	0	0	0	0	0	1	0	0	0	1	0	1	0	0	0	0	0	0	0	1	0	0	0	0	1	0	0	0	0	0	0	1	0	0	0	0	0	0	0	0	1	0	0	1	0	0	0
107	0	0	0	0	0	0	0	0	0	1	0	0	0	0	0	0	0	0	0	1	0	0	0	0	0	0	0	0	0	0	1	0	0	0	0	0	0	0	0	1	0	0	0	0	0	0	0	1	0
108	0	0	0	0	0	0	0	0	0	1	0	0	0	0	0	0	0	0	0	1	0	0	0	0	0	1	0	0	1	0	0	0	0	0	0	0	0	0	0	1	0	0	0	0	0	0	0	1	0
109	0	1	0	0	0	0	0	0	0	1	0	0	0	0	0	0	0	0	0	1	0	0	0	0	1	0	0	0	0	0	1	0	0	0	0	0	0	0	0	1	0	0	0	0	0	0	0	0	0
110	0	1	0	1	0	0	0	0	0	0	0	0	0	0	0	0	0	0	0	1	0	0	0	0	0	0	0	1	0	0	0	1	0	0	0	0	0	0	0	1	0	0	0	0	0	0	0	0	0
111	0	0	0	1	0	0	0	0	0	1	0	0	0	0	0	0	0	0	0	1	0	0	0	0	0	0	0	0	0	0	0	1	0	0	0	0	0	0	0	1	0	0	0	0	0	0	0	1	0
112	0	0	0	0	0	0	0	0	0	1	0	1	0	0	0	0	0	0	0	1	0	0	0	0	0	0	0	0	0	0	0	0	1	0	0	0	0	0	0	1	0	0	0	0	0	0	0	1	0
113	0	1	0	0	0	0	0	0	0	1	0	0	0	0	0	0	0	0	0	1	0	0	0	0	0	0	0	0	1	0	1	0	0	0	0	0	0	0	0	1	0	0	0	0	0	0	0	1	0
114	0	0	0	1	0	0	0	0	0	0	0	0	0	0	0	0	0	1	0	1	0	0	0	0	0	0	0	0	0	0	1	1	0	0	0	0	0	0	0	1	0	0	0	0	0	0	0	0	0
115	0	0	0	1	0	0	0	0	1	0	0	0	0	0	0	0	1	1	0	1	0	0	0	0	0	1	1	0	1	0	0	0	0	0	0	0	0	1	0	1	0	0	0	0	0	0	0	0	0
116	0	0	0	1	0	0	1	0	0	1	0	0	0	0	0	1	0	0	0	1	0	0	0	0	0	0	1	0	0	0	0	0	1	0	0	0	0	0	0	1	0	0	0	1	1	0	0	0	0
117	0	0	0	1	0	1	0	0	0	1	0	0	0	0	0	0	0	1	0	1	0	0	0	0	0	0	0	0	0	0	0	1	0	0	0	0	0	0	1	1	0	0	0	0	0	0	0	0	0
118	0	0	0	1	0	0	1	0	0	0	0	0	0	0	0	0	1	0	0	1	0	0	0	0	1	1	0	0	0	0	0	0	0	0	0	0	0	0	0	1	0	0	0	0	0	0	0	0	0
119	0	0	1	0	0	1	1	1	0	0	0	0	0	0	0	0	0	0	0	1	0	0	0	0	0	1	0	0	0	0	0	0	0	1	0	0	0	0	0	1	0	0	0	0	0	0	0	0	0
120	0	0	0	0	0	1	0	0	1	0	0	0	0	0	0	0	1	0	0	1	0	0	0	1	0	0	0	0	0	0	1	0	0	0	0	0	0	0	1	1	0	0	0	0	0	0	0	0	0
121	0	0	0	0	0	0	0	1	0	0	0	0	0	0	0	0	1	0	0	1	0	1	0	0	0	0	0	0	0	0	0	0	1	0	0	0	0	0	0	1	1	0	0	0	0	0	0	0	0
122	0	0	0	1	0	1	0	0	0	0	0	0	0	0	0	0	0	0	0	1	1	0	0	0	0	0	0	0	0	0	1	1	0	0	0	0	0	0	1	1	0	0	0	0	0	0	0	0	1
123	0	0	0	1	0	1	0	0	0	0	0	0	0	0	0	0	0	0	0	1	1	0	0	0	0	0	0	0	0	0	1	1	0	0	0	0	0	0	1	1	0	0	0	0	0	0	0	0	1
124	0	0	1	0	0	0	0	1	0	0	0	0	0	0	0	1	0	1	0	1	0	0	0	0	0	0	0	1	0	0	0	0	0	0	0	0	0	0	0	1	0	1	1	0	0	0	0	0	0
[truncated: 305 more columns]

## Sheet: Additional file 1 Table S3
Table S3: Accessions included in the study with following information: name, species, ploidy level, cpDNA haplotypes and membership values to groups using STRUCTURE (Pritchard et al., 2000).
Sample No.	Name	Species	Ploidy level	cpDNA Haplotype	K=2
37	Plum_green_37	P. domestica L.	hexaploid	H1	Group2
38	Plum_38	P. cerasifera Ehrh.**	diploid	H2	Group1
42	Blackthorn_42	P. domestica L. or interspecific hybrid*	NA	H1	Admixed
44	Bluish_plum_44	P. domestica L.	hexaploid	H1	Group2
45	Bluish_plum_45	P. domestica L.	hexaploid	H1	Group2
46	Bluish_plum_46	P. domestica L.	hexaploid	H1	Group2
47	Blackthorn_47	P. spinosa L.	tetraploid	H7	Admixed
49	Blackthorn_49	P. spinosa L.	tetraploid	H7	Admixed
50	Bluish_plum_50	P. domestica L.	hexaploid	H1	Group2
51	Plum_51	P. cerasifera Ehrh.**	diploid	H2	Group1
52	Plum_52	P. domestica L.	hexaploid	H4	Group2
53	Plum_blue_53	P. domestica L.	hexaploid	H1	Group2
54	Plum_violet_54	P. domestica L.	hexaploid	H1	Group2
55	Plum_55	P. cerasifera Ehrh.**	diploid	H4	Group1
56	Plum_green_56	P. domestica L.	hexaploid	H1	Group2
57	Italian_prune_57	P. domestica L.	hexaploid	H1	Group2
58	Plum_58	P. cerasifera Ehrh.**	diploid	H4	Group1
59	Plum_59	P. cerasifera Ehrh.**	diploid	H4	Group1
60	Plum_60	P. cerasifera Ehrh.**	diploid	H4	Group1
61	Plum_61	P. cerasifera Ehrh.**	diploid	NA	Group1
62	Plum_62	P. cerasifera Ehrh.**	diploid	H4	Group1
63	Plum_63	P. cerasifera Ehrh.**	diploid	H4	Group1
65	Plum_red_65	P. domestica L.	hexaploid	NA	Group2
66	Californian_prune_66	P. domestica L.	hexaploid	H1	Group2
67	Bluish_plum_67	P. domestica L.	hexaploid	H1	Group2
68	Elena_68	P. domestica L.	hexaploid	H1	Group2
69	Pitestean_69	P. domestica L.	hexaploid	H5	Group2
72	Ersinger_72	P. domestica L.	hexaploid	H1	Group2
73	Stanley_73	P. domestica L.	diploid	NA	Group2
74	HZW_Meschenmoser_74	P. domestica L.	hexaploid	H1	Group2
75	Hanita_75	P. domestica L.	hexaploid	H1	Group2
76	Plum_76	P. cerasifera Ehrh.**	diploid	H3	Group1
78	Presenta_78	P. domestica L.	hexaploid	H1	Group2
79	Common_prune_Bistrica_79	P. domestica L.	hexaploid	H1	Group2
80	Empress_80	P. domestica L.	hexaploid	H4	Group2
81	Ruth_Gerstetter_81	P. domestica L.	hexaploid	H1	Group2
82	Plum_82	P. cerasifera Ehrh.**	diploid	H4	Group1
83	Blackthorn_83	P. spinosa L.	tetraploid	H10	Admixed
84	Common_prune_Bistrica_84	P. domestica L.	hexaploid	H1	Group2
85	Plum_85	P. domestica L.	hexaploid	H1	Group2
86	Topper_86	P. domestica L.	hexaploid	H1	Group2
87	Cacanska_lepotica_87	P. domestica L.	hexaploid	H4	Group2
88	President_88	P. domestica L.	hexaploid	H1	Group2
89	HZW_Typ_Mare_89	P. domestica L.	hexaploid	H1	Group2
92	Bluish_plum_92	P. domestica L.	hexaploid	H1	Group2
93	Blackthorn_93	P. spinosa L.	tetraploid	H9	Admixed
94	Blackthorn_94	P. spinosa L.	tetraploid	H7	Admixed
99	Myrobolan_99	P. cerasifera Ehrh. cv. 'Nigra'	diploid	H4	Group1
101	Bluish_plum_101	P. domestica L.	hexaploid	H1	Group2
102	Bluish_plum_102	P. domestica L.	hexaploid	H1	Group2
103	Bluish_plum_103	P. domestica L.	hexaploid	H1	Group2
104	Bluish_plum_104	P. domestica L.	hexaploid	H1	Group2
105	Bluish_plum_105	P. domestica L.	hexaploid	H1	Group2
106	Bluish_plum_106	P. domestica L.	hexaploid	H1	Group2
107	Common_prune_107	P. domestica L.	hexaploid	H1	Group2
108	Common_prune_108	P. domestica L.	hexaploid	H1	Group2
109	Common_prune_109	P. domestica L.	hexaploid	H1	Group2
110	Common_prune_110	P. domestica L.	hexaploid	H1	Group2
111	Plum_111	P. cerasifera Ehrh.**	diploid	H2	Group1
112	Bluish_plum_112	P. domestica L.	hexaploid	H1	Group2
113	Bluish_plum_113	P. domestica L.	hexaploid	H1	Group2
114	Bluish_plum_114	P. domestica L.	hexaploid	H1	Group2
116	Bluish_plum_116	P. domestica L.	hexaploid	H1	Group2
117	Common_prune_117	P. domestica L.	hexaploid	H1	Group2
118	Plum_118	P. cerasifera Ehrh.**	diploid	H4	Group1
119	Plum_119	P. cerasifera Ehrh.**	diploid	H4	Group1
120	Plum_120	P. cerasifera Ehrh.**	diploid	H4	Group1
121	Plum_121	P. cerasifera Ehrh.**	diploid	H4	Group1
122	Plum_122	P. cerasifera Ehrh.**	diploid	H4	Group1
127	Jojo_127	P. domestica L.	hexaploid	H1	Group2
129	Plum_yellow_129	P. cerasifera Ehrh.**	diploid	H2	Group1
130	Plum_bluish_130	P. cerasifera Ehrh.**	diploid	H2	Group1
131	Plum_red_131	P. cerasifera Ehrh.**	diploid	H2	Group1
132	Plum_yellow_132	P. cerasifera Ehrh.**	diploid	H2	Group1
133	Plum_yellow_133	P. cerasifera Ehrh.**	diploid	H4	Group1
134	Plum_violet_134	P. cerasifera Ehrh.**	diploid	H2	Group1
135	Plum_red_135	P. cerasifera Ehrh.**	diploid	H4	Group1
136	Plum_bluish_136	P. cerasifera Ehrh.**	diploid	NA	Group1
137	Myrobolan_137	P. cerasifera Ehrh.	NA	H4	Group1
138	Myrobolan_138	P. cerasifera Ehrh.	NA	H4	Group1
139	Myrobolan_139	P. cerasifera Ehrh.	NA	H4	Group1
140	Mirabelle_140	P. domestica L.	NA	H1	Group2
141	Myrobolan_141	P. domestica L.***	hexaploid	H1	Group2
143	Myrobolan_143	P. cerasifera Ehrh. cv. 'Nigra'	diploid	NA	Group1
144	Plum_144	P. domestica L.	diploid	H1	Group2
145	Bluish_plum_145	P. domestica L.	hexaploid	H1	Group2
146	Bluish_plum_146	P. domestica L.	hexaploid	H1	Group2
147	Plum_147	P. cerasifera Ehrh.**	diploid	H2	Group1
148	Myrobolan_148	P. cerasifera Ehrh.	diploid	H2	Group1
150	Plum_150	P. domestica L.	NA	H6	Group2
153	Spindel_plum_153	P. domestica L.	hexaploid	H6	Group2
154	Myrobolan_154	P. cerasifera Ehrh.	diploid	H4	Group1
155	Plum_yellow_155	P. cerasifera Ehrh.**	diploid	H2	Group1
156	Plum_red_156	P. cerasifera Ehrh.**	diploid	H2	Group1
162	Plum_162	P. cerasifera Ehrh.**	diploid	H2	Admixed
163	Myrobolan_163	P. cerasifera Ehrh.	diploid	H2	Group1
165	Plum_bluish_165	P. cerasifera Ehrh.**	diploid	H4	Group1
166	Plum_red_166	P. cerasifera Ehrh.**	diploid	H4	Group1
167	Perdrigonne_Violette_167	P. domestica L.	hexaploid	NA	Group2
168	Quetsche_commune_168	P. domestica L.	hexaploid	H1	Group2
169	Quetsche_du_Carmel_169	P. domestica L.	hexaploid	H4	Group2
170	D_Ente_double_170	P. domestica L.	hexaploid	H1	Group2
171	Damas_blanc_171	P. domestica L.	hexaploid	H1	Group2
172	Reine_Claude_172	P. domestica L.	hexaploid	H1	Group2
173	Reine_Claude_violette_173	P. domestica L.	hexaploid	H1	Group2
174	Reine_Claude_doree_174	P. domestica L.	hexaploid	H1	Group2
175	Mirabelle_de_Nancy_175	P. domestica L.	hexaploid	H1	Group2
176	Mirabelle_de_Metz_176	P. domestica L.	hexaploid	H1	Group2
177	Perdrigon_177	P. domestica L.	hexaploid	H1	Group2
178	Prunus_insititia_Tersen_178	P. domestica L.	hexaploid	H1	Group2
179	Krikon_179	P. domestica L.	hexaploid	H4	Admixed
180	Saint_Julien_180	P. domestica L.	hexaploid	H1	Group2
181	Blackthorn_181	P. spinosa L. cv. 'Glabra'	tetraploid	H7	Admixed
183	Blackthorn_183	P. spinosa L.	tetraploid	H7	Admixed
184	Blackthorn_184	P. spinosa L. cv. 'Purpurea'	tetraploid	H7	Admixed
185	Myrobolan_185	P. cerasifera Ehrh. cv. 'Woodii'	diploid	NA	Group1
186	Blackthorn_186	P. spinosa L.	tetraploid	H8	Admixed
187	Myrobolan_Agdzadzor_187	P. cerasifera Ehrh.	diploid	H4	Group1
188	Myrobolan_188	P. cerasifera Ehrh.	diploid	H2	Group1
189	Bluish_plum_189	P. domestica L.	hexaploid	H1	Group2
190	Myrobolan_Georgia_190	P. cerasifera Ehrh.	diploid	NA	Group1
191	Zibate_blue_191	P. domestica L.	hexaploid	H1	Group2
192	Zibate_yellow_192	P. domestica L.	hexaploid	H1	Group2
194	Kriecherl_Innerhofer_194	P. domestica L.	hexaploid	H1	Group2
NOTE:
*Accession Blackthorn (42) was initially classified as P. spinosa, but it is probably Bluish plum or an interspecific hybrid.
** Thirty-one accessions initially classified as P. domestica, but in fact they belong to the P. cerasifera.
*** Accession Myrobolan (141) initially thought to be diploid P. cerasifera, but actually belongs to the hexaploid mirabelle group.

## Sheet: Additional file 1 Table S4
Table S4: The relative DNA content, estimated by flow cytometry using DAPI staining using Trifolium repens L. The ploidy level was determined using reference accessions.
Sample No.	Name	Peak	Index	Mean	Area	Area%	CV%	ChiSqu.	2C DNA content	Ploidy level
37	Plum_green_37	1	1	185.5	1164	49.47	4.68	0.54	1.51773	hexaploid
		2	1.364	253	1189	50.53	3.43	0.54
38	Plum_38			110.82					0.444293	diploid
				516.32
42	Blackthorn_42								NA	/ *
44	Bluish_plum_44	2	4.279	377.08	1700	51.27	4.99	0.88	1.5276	hexaploid
		3	5.799	510.97	898	27.1	3.14	0.88
45	Bluish_plum_45	2	3.34	381.08	1681	42.81	4.95	0.9	1.52106	hexaploid
		3	4.546	518.61	1611	41.04	3.33	0.9
46	Bluish_plum_46	2	1.441	384.93	922	36.23	3.45	0.48	1.52388	hexaploid
		3	1.958	522.88	686	26.95	2.33	0.48
47	Blackthorn_47			259.73					1.00931	tetraploid
				532.68
49	Blackthorn_49	2	1.862	261.68	379	19.52	5.84	0.43	1.01163	tetraploid
		3	3.811	535.45	1027	52.86	3.44	0.43
50	Bluish_plum_50	1	1	189.5	1721	49.97	4.39	0.85	1.53745	hexaploid
		2	1.346	255.14	1529	44.42	3.41	0.85
51	Plum_51			75.74					0.472932	diploid
				331.51
52	Plum_52	2	5.064	221.27	405	29.44	4.29	0.52	1.52412	hexaploid
		3	6.878	300.52	469	34.08	2.44	0.52
53	Plum_blue_53	1	1	183.82	2753	60.17	4.62	1.12	1.52179	hexaploid
		2	1.36	250.04	1305	28.52	3.9	1.12
54	Plum_violet_54	2	1.122	186.72	1374	44.91	3.68	0.41	1.53079	hexaploid
		3	1.517	252.49	1021	33.36	3.16	0.41
55	Plum_55			70.24					0.466569	diploid
				311.63
56	Plum_green_56	1	1	186.82	3129	57.85	3.75	1.13	1.51577	hexaploid
		2	1.366	255.13	1947	36	3.17	1.13
57	Italian_prune_57	2	1.073	147.56	1426	31.02	2.91	0.77	1.52526	hexaploid
		3	1.456	200.26	1089	23.69	2.07	0.77
58	Plum_58	2	1.784	54.88	1612	57.66	5.05	0.42	0.449356	diploid
		4	8.219	252.81	536	19.18	3.14	0.42
59	Plum_59	1	1	62.85	310	23.06	8.91	0.31	0.467194	diploid
		2	4.431	278.47	1035	76.94	3.04	0.31
60	Plum_60	1	1	63.24	361	36.52	8.61	0.27	0.464357	diploid
		2	4.458	281.91	628	63.48	2.97	0.27
61	Plum_61	1	1	60.45	610	38.11	7.64	0.34	0.45466	diploid
		2	4.553	275.22	990	61.89	3.68	0.34
62	Plum_62	1	1	67	1710	62.52	5.31	0.48	0.455318	diploid
		3	4.546	304.6	718	26.25	2.9	0.48
63	Plum_63			76.45					0.477222	diploid
				331.61
65	Plum_red_65	2	1.1	188.75	2216	35.79	3.16	0.71	1.51134	hexaploid
		3	1.507	258.52	1874	30.26	2.67	0.71
66	Californian_prune_66	2	2.923	238.61	6810	37.15	7.09	7.24	1.56023	hexaploid
		3	3.878	316.57	6554	35.75	3.71	7.24
67	Bluish_plum_67	2	4.507	230.55	1033	41.61	4.81	0.62	1.52976	hexaploid
		3	6.099	311.97	806	32.48	3.39	0.62
68	Elena_68	2	1.161	187.7	9985	54.96	3.01	2.49	1.50015	hexaploid
		3	1.602	259	1977	10.88	2.86	2.49
69	Pitestean_69	1	1	185.28	2653	62.77	4.45	1.21	1.51276	hexaploid
		2	1.368	253.53	1312	31.04	3.95	1.21
72	Ersinger_72	1	1	187.57	1193	45.63	5.58	0.61	1.51231	hexaploid
		2	1.369	256.74	1421	54.37	4.01	0.61
73	Stanley_73	2	1.774	69.11	399	40.81	11.68	0.2	0.467158	diploid
		3	7.859	306.23	296	30.33	2.39	0.2
74	HZW_Meschenmoser_74	1	1	188.02	1320	51.37	5.48	0.7	1.53187	hexaploid
		2	1.351	254.07	1249	48.63	4.22	0.7
75	Hanita_75	1	1	249.82	1218	61.31	7.43	0.38	1.60648	hexaploid
		2	1.289	321.9	769	38.69	3.44	0.38
76	Plum_76			77.45					0.509345	diploid
				314.76
78	Presenta_78	2	4.877	229.49	1134	19.42	4.5	1.45	1.54406	hexaploid
		3	6.538	307.66	3665	62.79	2.16	1.45
79	Common_prune_Bistrica_79	2	4.129	218.02	1519	65.18	3.6	0.56	1.52307	hexaploid
		3	5.611	296.31	430	18.45	2	0.56
80	Empress_80	3	3.977	232.84	1869	41.62	6.44	0.58	1.59216	hexaploid
		4	5.171	302.72	1072	23.86	3.83	0.58
81	Ruth_Gerstetter_81	2	4.403	233.58	1736	44.74	5.97	1.2	1.5461	hexaploid
		3	5.896	312.73	1034	26.66	4.03	1.2
82	Plum_82	2	1.601	72.49	7077	56.08	5.56	1.66	0.473656	diploid
		4	6.998	316.8	1295	10.26	2.58	1.66
83	Blackthorn_83	2	3.03	161.15	1314	38.3	18.1	1.03	0.992829	tetraploid
		3	6.318	335.99	1315	38.35	3.12	1.03
84	Common_prune_Bistrica_84	1	1	187.45	1163	53.65	4.41	0.55	1.53757	hexaploid
		2	1.346	252.36	1004	46.35	3.57	0.55
85	Plum_85	2	3.501	212.57	1497	59.84	3.5	0.73	1.53403	hexaploid
		3	4.724	286.84	406	16.23	1.8	0.73
86	Topper_86	3	2.319	231.89	6135	41.51	3.36	3.58	1.60175	hexaploid
		4	2.997	299.68	1973	13.35	8.34	3.58
87	Cacanska_lepotica_87	2	3.694	215.67	1837	53.11	3.12	1.42	1.51555	hexaploid
		3	5.046	294.57	625	18.06	2.22	1.42
88	President_88			77.75					0.491848	diploid
				327.22
89	HZW_Typ_Mare_89	2	3.742	236.35	2027	52.62	4.47	1.32	1.54746	hexaploid
		3	5.006	316.16	905	23.5	2.6	1.32
92	Bluish_plum_92	1	1	253.37	268	36.67	4.71	0.33	1.53715	hexaploid
		2	1.347	341.2	463	63.33	3.78	0.33
93	Blackthorn_93	1	1	134.69	1039	44.7	5.17	0.45	1.02477	tetraploid
		2	2.02	272.07	1285	55.3	3.57	0.45
94	Blackthorn_94	1	1	130.36	2297	49.7	5.34	0.64	1.00214	tetraploid
		2	2.066	269.27	2325	50.3	4.4	0.64
99	Myrobolan_99			114.61					0.455238	diploid
				521.14
101	Bluish_plum_101	2	4.934	234.62	1700	49.23	5.74	0.92	1.55746	hexaploid
		3	6.557	311.83	1029	29.8	2.83	0.92
102	Bluish_plum_102	2	5.102	253.78	1398	39.83	8.61	1.14	1.56435	hexaploid
		3	6.751	335.81	1107	31.53	3.95	1.14
103	Bluish_plum_103			233.58					1.60251	hexaploid
				301.72
104	Bluish_plum_104	2	3.574	235.4	1605	51.44	4.94	0.91	1.55849	hexaploid
		3	4.747	312.66	891	28.55	2.54	0.91
105	Bluish_plum_105	2	4.185	234.68	1860	49.1	4.99	1	1.54719	hexaploid
		3	5.599	313.98	1210	31.95	3.38	1
106	Bluish_plum_106	2	4.393	248.78	1396	42.3	5.91	0.95	1.58639	hexaploid
		3	5.732	324.62	1061	32.17	4.15	0.95
107	Common_prune_107	2	2.783	247.07	1618	56.14	3.84	0.83	1.53699	hexaploid
		3	3.748	332.75	582	20.19	2.18	0.83
108	Common_prune_108	2	1.095	149.73	2955	31.54	2.43	1.22	1.53467	hexaploid
		3	1.476	201.96	3245	34.63	2.3	1.22
109	Common_prune_109	1	1	246.68	422	36.29	5.61	0.27	1.56779	hexaploid
		2	1.32	325.7	742	63.71	3.06	0.27
110	Common_prune_110	2	5.002	241	1761	36.06	12.66	1.19	1.51219	hexaploid
		3	6.847	329.9	2082	42.63	3.05	1.19
111	Plum_111	1	1	76.72	140	68.68	29.17	0.11	0.48021	diploid
		2	4.311	330.71	64	31.32	2.98	0.11
112	Bluish_plum_112			213.49					1.41384	hexaploid
				312.57
113	Bluish_plum_113	2	4.967	242.53	575	26.22	10.23	0.82	1.60822	hexaploid
		3	6.393	312.17	755	34.47	3.58	0.82
114	Bluish_plum_114	2	5.92	221.49	281	31.08	7.83	0.3	1.54398	hexaploid
		3	7.937	296.95	176	19.47	3.89	0.3
116	Bluish_plum_116	2	4.77	385.35	165	37.34	3.61	0.27	1.50476	hexaploid
		3	6.562	530.1	91	20.56	1.78	0.27
117	Common_prune_117			386.69					1.56188	hexaploid
				512.49
118	Plum_118	1	1	118.21	1144	72.13	12.64	0.63	0.472941	diploid
		2	4.377	517.39	442	27.87	3.28	0.63
119	Plum_119		1.072	74.63	842	31.09	5.39	0.75	0.464223	diploid
		3	4.78	332.78	428	15.82	3.69	0.75
120	Plum_120			122.76					0.484173	diploid
				524.84
121	Plum_121	1	1	111.44	712	62.15	11.92	0.36	0.448804	diploid
		2	4.612	513.99	433	37.85	2.92	0.36
122	Plum_122			70.28					0.457052	diploid
				318.3
127	Jojo_127	2	5.38	217.14	182	24.12	3.55	0.21	1.48869	hexaploid
		3	7.48	301.93	360	47.7	2.98	0.21
129	Plum_yellow_129	1	1	71.46	1351	40.68	5.32	0.45	0.458517	diploid
		3	4.515	322.61	1204	36.24	2.32	0.45
130	Plum_bluish_130			120.07					0.461791	diploid
				538.22
131	Plum_red_131			115.38					0.467848	diploid
				510.5
132	Plum_yellow_132	1	1	116.97	1589	73.81	8.64	0.58	0.461653	diploid
		2	4.484	524.48	564	26.19	2.79	0.58
133	Plum_yellow_133	1	1	113.36	1003	61.47	9.74	0.58	0.469536	diploid
		2	4.409	499.76	629	38.53	3.52	0.58
134	Plum_violet_134	1	1	114.97	1355	62.36	7.29	0.77	0.46028	diploid
		2	4.497	517.05	818	37.64	2.77	0.77
135	Plum_red_135	1	1	112.18	1375	68.46	8.71	0.56	0.467906	diploid
		2	4.424	496.28	634	31.54	3.71	0.56
136	Plum_bluish_136			118.02					0.466242	diploid
				523.98
137	Myrobolan_137								NA	/ *
138	Myrobolan_138								NA	/ *
139	Myrobolan_139								NA	/ *
140	Mirabelle_140								NA	/ *
141	Myrobolan_141			230.49					1.50542	hexaploid
				316.93
143	Myrobolan_143			118.9					0.465358	diploid
				528.89
144	Plum_144	2	5.051	392.32	268	18.98	4.7	0.43	1.51571	hexaploid
		3	6.899	535.79	879	62.31	2.62	0.43
145	Bluish_plum_145			243.21					1.58057	hexaploid
				318.52
146	Bluish_plum_146			252.71					1.69819	hexaploid
				308.04
147	Plum_147	1	1	61.15	219	34.19	8.41	0.15	0.453872	diploid
		2	4.56	278.89	421	65.81	3.13	0.15
148	Myrobolan_148	1	1	119.88	1130	77.01	11.73	0.52	0.471493	diploid
		2	4.39	526.31	337	22.99	3.12	0.52
150	Plum_150								NA	/ *
153	Spindel_plum_153			380.5					1.52613	hexaploid
				516.1
154	Myrobolan_154			72.84					0.462285	diploid
				326.16
155	Plum_yellow_155	2	1.848	69.78	256	21.96	9.41	0.16	0.457277	diploid
		3	8.366	315.88	521	44.7	2.06	0.16
156	Plum_red_156			74.08					0.460525	diploid
				332.98
162	Plum_162			125.07					0.466368	diploid
				555.13
163	Myrobolan_163			129.11					0.445771	diploid
				599.54
165	Plum_bluish_165	2	1.932	147.01	289	25.64	5.76	0.37	0.46024	diploid
		3	8.69	661.2	458	40.69	1.61	0.37
166	Plum_red_166			147.15					0.47189	diploid
				645.49
167	Perdrigonne_Violette_167	INRAE, Horvath, unpublished data								hexaploid
168	Quetsche_commune_168	INRAE, Horvath, unpublished data								hexaploid
169	Quetsche_du_Carmel_169	INRAE, Horvath, unpublished data								hexaploid
170	D_Ente_double_170	INRAE, Horvath, unpublished data								hexaploid
171	Damas_blanc_171	2	2.904	235.37	2563	62.59	32.73	0.78	1.54588	hexaploid
	reference accession	3	3.888	315.17	619	15.13	4	0.78
172	Reine_Claude_172	INRAE, Horvath, unpublished data								hexaploid
173	Reine_Claude_violette_173	2	2.241	221.34	1623	37.49	7.31	0.66	1.52826	hexaploid
	reference accession	3	3.036	299.8	1645	38	5.66	0.66
		2	2.009	221.96	1545	36.18	6.39	0.77	1.53168	hexaploid
		3	2.716	299.97	1577	36.92	4.97	0.77
174	Reine_Claude_doree_174	INRAE, Horvath, unpublished data								hexaploid
175	Mirabelle_de_Nancy_175	2	2.373	228.72	1326	32.71	8.16	0.8	1.53488	hexaploid
	reference accession	3	3.2	308.46	1610	39.73	5.56	0.8
176	Mirabelle_de_Metz_176	INRAE, Horvath, unpublished data								hexaploid
177	Perdrigon_177	INRAE, Horvath, unpublished data								hexaploid
178	Prunus_insititia_Tersen_178	INRAE, Horvath, unpublished data								hexaploid
179	Krikon_179	INRAE, Horvath, unpublished data								hexaploid
180	Saint_Julien_180	INRAE, Horvath, unpublished data								hexaploid
181	Blackthorn_181	2	2.195	148.63	1984	50.94	28.97	0.58	1.00256	tetraploid
		3	4.532	306.88	1045	26.84	6.06	0.58
183	Blackthorn_183	INRAE, Horvath, unpublished data								tetraploid
184	Blackthorn_184	1	1	130.35	2022	64.15	31.39	1.09	0.877392	tetraploid
	reference accession	2	2.359	307.53	1130	35.85	11.93	1.09
185	Myrobolan_185	1	1	68.59	2443	57.51	12.66	1.54	0.465711	diploid
	reference accession	2	4.445	304.87	1805	42.49	5.3	1.54
186	Blackthorn_186	INRAE, Horvath, unpublished data								tetraploid
187	Myrobolan_Agdzadzor_187	1	1	73.76	1726	64.91	15.38	0.61	0.486593	diploid
	reference accession	2	4.254	313.78	933	35.09	6.77	0.61
188	Myrobolan_188	INRAE, Horvath, unpublished data								diploid
189	Bluish_plum_189	2	3.862	399.18	1061	47.04	10.07	0.95	1.53184	hexaploid
		3	5.219	539.42	325	14.42	2.76	0.95
190	Myrobolan_Georgia_190			120.15					0.45333	diploid
				548.63
191	Zibate_blue_191			398.33					1.51959	hexaploid
				542.61
192	Zibate_yellow_192			386.25					1.50275	hexaploid
				532.05
194	Kriecherl_Innerhofer_194			238.77			7.33		1.51547	hexaploid
				326.14			4.87
NOTE:
* Accessions, for which ploidy level measurement was unsuccessful were assigned to species based on passport data and morphological appearance.

## Sheet: Additional file 1 Table S5
Table S5: Patterns detected with seven primer pair–restriction enzyme combinations, with letters A, B, C, D representing different levels of polymorphism on each polymorphic site with corresponding haplotypes and codes of studied accessions
			Polymorphic site
			HK Hinf I		HKTaqI	K1K2 HinfI		K1K2 Taq I	K1K2 Alu	VL Hinf I	VL Taq I
Seq. No	Sample No	Name	1	2	1	1	2	1	1	1	1	Haplotype	Haplotype code
1	37	Plum_green_37	A	A	A	A	A	A	A	A	A	AAAAAAAAA	H1
2	38	Plum_38	A	A	A	A	A	D	A	B	B	AAAAADABB	H2
3	42	Blackthorn_42	A	A	A	A	A	A	A	A	A	AAAAAAAAA	H1
4	44	Bluish_plum_44	A	A	A	A	A	A	A	A	A	AAAAAAAAA	H1
5	45	Bluish_plum_45	A	A	A	A	A	A	A	A	A	AAAAAAAAA	H1
6	46	Bluish_plum_46	A	A	A	A	A	A	A	A	A	AAAAAAAAA	H1
7	47	Blackthorn_47	A	A	A	C	B	C	B	B	B	AAACBCBBB	H7
8	49	Blackthorn_49	A	A	A	C	B	C	B	B	B	AAACBCBBB	H7
9	50	Bluish_plum_50	A	A	A	A	A	A	A	A	A	AAAAAAAAA	H1
10	51	Plum_51	A	A	A	A	A	D	A	B	B	AAAAADABB	H2
11	52	Plum_52	A	A	A	B	B	B	B	B	B	AAABBBBBB	H4
12	53	Plum_blue_53	A	A	A	A	A	A	A	A	A	AAAAAAAAA	H1
13	54	Plum_violet_54	A	A	A	A	A	A	A	A	A	AAAAAAAAA	H1
14	55	Plum_55	A	A	A	B	B	B	B	B	B	AAABBBBBB	H4
15	56	Plum_green_56	A	A	A	A	A	A	A	A	A	AAAAAAAAA	H1
16	57	Italian_prune_57	A	A	A	A	A	A	A	A	A	AAAAAAAAA	H1
17	58	Plum_58	A	A	A	B	B	B	B	B	B	AAABBBBBB	H4
18	59	Plum_59	A	A	A	B	B	B	B	B	B	AAABBBBBB	H4
19	60	Plum_60	A	A	A	B	B	B	B	B	B	AAABBBBBB	H4
20	62	Plum_62	A	A	A	B	B	B	B	B	B	AAABBBBBB	H4
21	63	Plum_63	A	A	A	B	B	B	B	B	B	AAABBBBBB	H4
22	66	Californian_prune_66	A	A	A	A	A	A	A	A	A	AAAAAAAAA	H1
23	67	Bluish_plum_67	A	A	A	A	A	A	A	A	A	AAAAAAAAA	H1
24	68	Elena_68	A	A	A	A	A	A	A	A	A	AAAAAAAAA	H1
25	69	Pitestean_69	A	A	A	B	B	C	A	A	B	AAABBCAAB	H5
26	72	Ersinger_72	A	A	A	A	A	A	A	A	A	AAAAAAAAA	H1
27	74	HZW_Meschenmoser_74	A	A	A	A	A	A	A	A	A	AAAAAAAAA	H1
28	75	Hanita_75	A	A	A	A	A	A	A	A	A	AAAAAAAAA	H1
29	76	Plum_76	A	A	A	A	B	B	B	B	B	AAAABBBBB	H3
30	78	Presenta_78	A	A	A	A	A	A	A	A	A	AAAAAAAAA	H1
31	79	Common_prune_Bistrica_79	A	A	A	A	A	A	A	A	A	AAAAAAAAA	H1
32	80	Empress_80	A	A	A	B	B	B	B	B	B	AAABBBBBB	H4
33	81	Ruth_Gerstetter_81	A	A	A	A	A	A	A	A	A	AAAAAAAAA	H1
34	82	Plum_82	A	A	A	B	B	B	B	B	B	AAABBBBBB	H4
35	83	Blackthorn_83	B	A	C	B	B	C	B	B	B	BACBBCBBB	H10
36	84	Common_prune_Bistrica_84	A	A	A	A	A	A	A	A	A	AAAAAAAAA	H1
37	85	Plum_85	A	A	A	A	A	A	A	A	A	AAAAAAAAA	H1
38	86	Topper_86	A	A	A	A	A	A	A	A	A	AAAAAAAAA	H1
39	87	Cacanska_lepotica_87	A	A	A	B	B	B	B	B	B	AAABBBBBB	H4
40	88	President_88	A	A	A	A	A	A	A	A	A	AAAAAAAAA	H1
41	89	HZW_Typ_Mare_89	A	A	A	A	A	A	A	A	A	AAAAAAAAA	H1
42	92	Bluish_plum_92	A	A	A	A	A	A	A	A	A	AAAAAAAAA	H1
43	93	Blackthorn_93	A	B	B	B	B	E	B	B	B	ABBBBEBBB	H9
44	94	Blackthorn_94	A	A	A	C	B	C	B	B	B	AAACBCBBB	H7
45	99	Myrobolan_99	A	A	A	B	B	B	B	B	B	AAABBBBBB	H4
46	101	Bluish_plum_101	A	A	A	A	A	A	A	A	A	AAAAAAAAA	H1
47	102	Bluish_plum_102	A	A	A	A	A	A	A	A	A	AAAAAAAAA	H1
48	103	Bluish_plum_103	A	A	A	A	A	A	A	A	A	AAAAAAAAA	H1
49	104	Bluish_plum_104	A	A	A	A	A	A	A	A	A	AAAAAAAAA	H1
50	105	Bluish_plum_105	A	A	A	A	A	A	A	A	A	AAAAAAAAA	H1
51	106	Bluish_plum_106	A	A	A	A	A	A	A	A	A	AAAAAAAAA	H1
52	107	Common_prune_107	A	A	A	A	A	A	A	A	A	AAAAAAAAA	H1
53	108	Common_prune_108	A	A	A	A	A	A	A	A	A	AAAAAAAAA	H1
54	109	Common_prune_109	A	A	A	A	A	A	A	A	A	AAAAAAAAA	H1
55	110	Common_prune_110	A	A	A	A	A	A	A	A	A	AAAAAAAAA	H1
56	111	Plum_111	A	A	A	A	A	D	A	B	B	AAAAADABB	H2
57	112	Bluish_plum_112	A	A	A	A	A	A	A	A	A	AAAAAAAAA	H1
58	113	Bluish_plum_113	A	A	A	A	A	A	A	A	A	AAAAAAAAA	H1
59	114	Bluish_plum_114	A	A	A	A	A	A	A	A	A	AAAAAAAAA	H1
60	116	Bluish_plum_116	A	A	A	A	A	A	A	A	A	AAAAAAAAA	H1
61	117	Common_prune_117	A	A	A	A	A	A	A	A	A	AAAAAAAAA	H1
62	118	Plum_118	A	A	A	B	B	B	B	B	B	AAABBBBBB	H4
63	119	Plum_119	A	A	A	B	B	B	B	B	B	AAABBBBBB	H4
64	120	Plum_120	A	A	A	B	B	B	B	B	B	AAABBBBBB	H4
65	121	Plum_121	A	A	A	B	B	B	B	B	B	AAABBBBBB	H4
66	122	Plum_122	A	A	A	B	B	B	B	B	B	AAABBBBBB	H4
67	127	Jojo_127	A	A	A	A	A	A	A	A	A	AAAAAAAAA	H1
68	129	Plum_yellow_129	A	A	A	A	A	D	A	B	B	AAAAADABB	H2
69	130	Plum_bluish_130	A	A	A	A	A	D	A	B	B	AAAAADABB	H2
70	131	Plum_red_131	A	A	A	A	A	D	A	B	B	AAAAADABB	H2
71	132	Plum_yellow_132	A	A	A	A	A	D	A	B	B	AAAAADABB	H2
72	133	Plum_yellow_133	A	A	A	B	B	B	B	B	B	AAABBBBBB	H4
73	134	Plum_violet_134	A	A	A	A	A	D	A	B	B	AAAAADABB	H2
74	135	Plum_red_135	A	A	A	B	B	B	B	B	B	AAABBBBBB	H4
75	137	Myrobolan_137	A	A	A	B	B	B	B	B	B	AAABBBBBB	H4
76	138	Myrobolan_138	A	A	A	B	B	B	B	B	B	AAABBBBBB	H4
77	139	Myrobolan_139	A	A	A	B	B	B	B	B	B	AAABBBBBB	H4
78	140	Mirabelle_140	A	A	A	A	A	A	A	A	A	AAAAAAAAA	H1
79	141	Myrobolan_141	A	A	A	A	A	A	A	A	A	AAAAAAAAA	H1
80	144	Plum_144	A	A	A	A	A	A	A	A	A	AAAAAAAAA	H1
81	145	Bluish_plum_145	A	A	A	A	A	A	A	A	A	AAAAAAAAA	H1
82	146	Bluish_plum_146	A	A	A	A	A	A	A	A	A	AAAAAAAAA	H1
83	147	Plum_147	A	A	A	A	A	D	A	B	B	AAAAADABB	H2
84	148	Myrobolan_148	A	A	A	A	A	D	A	B	B	AAAAADABB	H2
85	150	Plum_150	A	A	A	C	A	A	A	A	A	AAACAAAAA	H6
86	153	Spindel_plum_153	A	A	A	C	A	A	A	A	A	AAACAAAAA	H6
87	154	Myrobolan_154	A	A	A	B	B	B	B	B	B	AAABBBBBB	H4
88	155	Plum_yellow_155	A	A	A	A	A	D	A	B	B	AAAAADABB	H2
89	156	Plum_red_156	A	A	A	A	A	D	A	B	B	AAAAADABB	H2
90	162	Plum_162	A	A	A	A	A	D	A	B	B	AAAAADABB	H2
91	163	Myrobolan_163	A	A	A	A	A	D	A	B	B	AAAAADABB	H2
92	165	Plum_bluish_165	A	A	A	B	B	B	B	B	B	AAABBBBBB	H4
93	166	Plum_red_166	A	A	A	B	B	B	B	B	B	AAABBBBBB	H4
94	168	Quetsche_commune_168	A	A	A	A	A	A	A	A	A	AAAAAAAAA	H1
95	169	Quetsche_du_Carmel_169	A	A	A	B	B	B	B	B	B	AAABBBBBB	H4
96	170	D_Ente_double_170	A	A	A	A	A	A	A	A	A	AAAAAAAAA	H1
97	171	Damas_blanc_171	A	A	A	A	A	A	A	A	A	AAAAAAAAA	H1
98	172	Reine_Claude_172	A	A	A	A	A	A	A	A	A	AAAAAAAAA	H1
99	173	Reine_Claude_violette_173	A	A	A	A	A	A	A	A	A	AAAAAAAAA	H1
100	174	Reine_Claude_doree_174	A	A	A	A	A	A	A	A	A	AAAAAAAAA	H1
101	175	Mirabelle_de_Nancy_175	A	A	A	A	A	A	A	A	A	AAAAAAAAA	H1
102	176	Mirabelle_de_Metz_176	A	A	A	A	A	A	A	A	A	AAAAAAAAA	H1
103	177	Perdrigon_177	A	A	A	A	A	A	A	A	A	AAAAAAAAA	H1
104	178	Prunus_insititia_Tersen_178	A	A	A	A	A	A	A	A	A	AAAAAAAAA	H1
105	179	Krikon_179	A	A	A	B	B	B	B	B	B	AAABBBBBB	H4
106	180	Saint_Julien_180	A	A	A	A	A	A	A	A	A	AAAAAAAAA	H1
107	181	Blackthorn_181	A	A	A	C	B	C	B	B	B	AAACBCBBB	H7
108	183	Blackthorn_183	A	A	A	C	B	C	B	B	B	AAACBCBBB	H7
109	184	Blackthorn_184	A	A	A	C	B	C	B	B	B	AAACBCBBB	H7
110	186	Blackthorn_186	A	A	A	D	B	C	B	B	B	AAADBCBBB	H8
111	187	Myrobolan_Agdzadzor_187	A	A	A	B	B	B	B	B	B	AAABBBBBB	H4
112	188	Myrobolan_188	A	A	A	A	A	D	A	B	B	AAAAADABB	H2
113	189	Bluish_plum_189	A	A	A	A	A	A	A	A	A	AAAAAAAAA	H1
114	191	Zibate_blue_191	A	A	A	A	A	A	A	A	A	AAAAAAAAA	H1
115	192	Zibate_yellow_192	A	A	A	A	A	A	A	A	A	AAAAAAAAA	H1
117	194	Kriecherl_Innerhofer_194	A	A	A	A	A	A	A	A	A	AAAAAAAAA	H1

## Sheet: Additional file 1 Table S6
Table S6: The Evanno table output for all three species generated by the Structure Harvester V0.6.94 application (Earl & vonHoldt, 2012)
# K	Reps	Mean LnP(K)	Stdev LnP(K)	Ln'(K)	|Ln''(K)|	Delta K
1	20	-24788.7400	0.5335	NA	NA	NA
2	20	-20269.0350	2.6929	4519.705000	3268.680000	1213.800880
3	20	-19018.0100	40.8751	1251.025000	619.610000	15.158604
4	20	-18386.5950	186.8805	631.415000	209.820000	1.122750
5	20	-17965.0000	187.3911	421.595000	48.395000	0.258257
6	20	-17591.8000	248.9344	373.200000	22.750000	0.091390
7	20	-17241.3500	248.1752	350.450000	223.545000	0.900755
8	20	-17114.4450	279.2796	126.905000	284.395000	1.018316
9	20	-17271.9350	1247.6950	-157.490000	587.195000	0.470624
10	20	-16842.2300	638.8158	429.705000	13.785000	0.021579
11	20	-16426.3100	198.9589	415.920000	1542.235000	7.751524
12	20	-17552.6250	4404.3176	-1126.315000	2554.860000	0.580081
13	20	-16124.0800	265.4390	1428.545000	1190.535000	4.485155
14	20	-15886.0700	54.8157	238.010000	253.665000	4.627601
15	20	-15901.7250	226.2710	-15.655000	225.360000	0.995974
16	20	-15692.0200	50.0988	209.705000	141.750000	2.829409
17	20	-15624.0650	48.6810	67.955000	12.730000	0.261498
18	20	-15568.8400	44.3130	55.225000	7.510000	0.169476
19	20	-15521.1250	57.6024	47.715000	16.345000	0.283755
20	20	-15457.0650	50.8104	64.060000	NA	NA

## Sheet: Additional file 1 Table S7
Table S7: The Evanno table output for P. domestica material generated by the Structure Harvester V0.6.94 application (Earl & vonHoldt, 2012)
# K	Reps	Mean LnP(K)	Stdev LnP(K)	Ln'(K)	|Ln''(K)|	Delta K
1	20	-13554.1400	0.5576	NA	NA	NA
2	20	-12332.7750	50.1141	1221.365000	481.900000	9.616060
3	20	-11593.3100	117.2199	739.465000	335.885000	2.865427
4	20	-11189.7300	154.7914	403.580000	54.015000	0.348953
5	20	-10840.1650	138.7912	349.565000	33.510000	0.241442
6	20	-10524.1100	64.3570	316.055000	106.675000	1.657550
7	20	-10314.7300	118.4916	209.380000	1.465000	0.012364
8	20	-10103.8850	133.1015	210.845000	119.520000	0.897961
9	20	-10012.5600	265.4619	91.325000	122.985000	0.463287
10	20	-9798.2500	204.8988	214.310000	119.245000	0.581970
11	20	-9703.1850	203.7874	95.065000	36.495000	0.179084
12	20	-9571.6250	84.0808	131.560000	97.160000	1.155555
13	20	-9537.2250	141.1033	34.400000	115.460000	0.818266
14	20	-9387.3650	33.3537	149.860000	68.965000	2.067686
15	20	-9306.4700	26.7013	80.895000	15.405000	0.576939
16	20	-9240.9800	24.5274	65.490000	11.380000	0.463972
17	20	-9186.8700	70.9860	54.110000	4.345000	0.061209
18	20	-9137.1050	40.8892	49.765000	17.435000	0.426397
19	20	-9104.7750	36.8250	32.330000	30.040000	0.815749
20	20	-9102.4850	36.8178	2.290000	NA	NA

## Sheet: Additional file 1 Table S8
Table S8: Raw SSR data (124 accessions).
			SSR1 name: UCD-CH17						SSR2 name: EMPAS11						SSR3 name: UDP96-005_1						SSR3 name: UDP96-005_2						SSR4 name: EMPAS14						SSR5 name: BPPCT034						SSR6 name: BPPCT025						SSR7 name: EMPAS06
Order no.	Accession no.	Accession name	UCDCH17_01	UCDCH17_02	UCDCH17_03	UCDCH17_04	UCDCH17_05	UCDCH17_06	EMPAS11_01	EMPAS11_02	EMPAS11_03	EMPAS11_04	EMPAS11_05	EMPAS11_06	UDP960051_01	UDP960051_02	UDP960051_03	UDP960051_04	UDP960051_05	UDP960051_06	UDP960052_01	UDP960052_02	UDP960052_03	UDP960052_04	UDP960052_05	UDP960052_06	EMPAS14_01	EMPAS14_02	EMPAS14_03	EMPAS14_04	EMPAS14_05	EMPAS14_06	BPPCT034_01	BPPCT034_02	BPPCT034_03	BPPCT034_04	BPPCT034_05	BPPCT034_06	BPPCT025_01	BPPCT025_02	BPPCT025_03	BPPCT025_04	BPPCT025_05	BPPCT025_06	EMPAS06_01	EMPAS06_02	EMPAS06_03	EMPAS06_04	EMPAS06_05
1	52	Plum_52	141	157	141	157	141	157	67	77	67	77	67	77	98	98	98	98	98	98	134	134	140	140	150	150	179	179	179	179	179	179	227	227	227	227	257	257	179	181	179	181	179	181	205	221	205	221	205
2	57	Italian_prune_57	137	139	145	145	149	149	67	73	67	73	67	73	888	888	888	888	888	888	150	152	150	152	150	152	169	171	169	171	187	187	237	237	247	247	255	259	153	153	167	167	171	171	215	215	227	233	239
3	66	Californian_prune_66	143	147	153	153	159	159	63	63	67	67	73	73	100	100	114	116	114	116	134	134	136	138	136	138	185	185	185	185	185	185	215	225	229	234	237	243	153	161	177	179	215	217	247	249	247	249	247
4	68	Elena_68	155	157	155	157	167	167	63	65	75	75	83	83	108	116	108	116	108	116	138	138	154	154	154	154	169	171	169	171	183	185	217	217	225	225	239	239	153	153	157	157	163	169	219	219	219	219	251
5	69	Pitestean_69	143	147	151	153	155	155	65	65	73	75	99	99	888	888	888	888	888	888	154	154	154	154	154	154	171	171	171	171	183	185	217	217	229	237	247	253	153	153	161	163	177	177	227	227	235	237	247
6	72	Ersinger_72	143	143	153	155	167	167	65	67	73	73	87	87	94	104	104	104	126	126	138	138	158	158	158	158	167	169	167	169	185	187	225	225	237	237	247	253	153	155	159	161	193	217	237	237	237	237	237
7	73	Stanley_73	137	137	155	157	155	157	63	67	71	71	83	85	94	100	100	100	108	120	134	134	150	152	150	152	167	167	167	171	185	185	215	223	237	249	249	249	153	157	153	157	169	181	215	215	225	237	251
8	74	HZW_Meschenmoser_74	131	131	153	155	159	165	75	89	75	89	75	89	104	104	108	108	114	114	154	154	154	154	154	154	169	169	169	171	187	187	217	217	245	245	253	253	153	155	163	163	193	211	219	235	219	235	219
9	75	Hanita_75	143	143	147	147	153	155	67	67	67	67	87	91	888	888	888	888	888	888	152	152	152	152	152	152	169	169	169	169	169	169	227	227	237	237	243	253	149	149	169	169	193	219	237	237	241	243	241
10	78	Presenta_78	149	151	155	155	155	155	61	63	65	67	71	71	96	102	102	102	114	126	134	134	152	152	152	166	169	169	169	171	183	183	219	219	227	231	243	243	149	149	163	169	173	177	219	235	219	235	219
11	79	Common_prune_Bistrica_79	131	131	153	155	159	165	75	87	75	87	75	87	104	104	108	108	114	114	154	154	154	154	154	154	169	169	169	171	187	187	215	215	243	243	253	253	153	155	163	163	193	211	219	237	219	237	219
12	80	Empress_80	153	153	155	157	155	157	73	73	73	73	99	99	104	104	104	104	124	126	134	134	152	152	152	152	169	169	169	169	181	183	227	231	237	237	253	259	153	153	157	157	169	183	235	235	235	235	249
13	81	Ruth_Gerstetter_81	143	147	153	153	159	159	63	67	73	73	99	99	100	100	114	116	114	116	136	138	136	138	150	160	185	185	185	185	185	185	215	215	225	229	237	237	153	153	161	161	177	179	245	247	245	247	245
14	84	Common_prune_Bistrica_84	131	131	153	155	159	167	75	85	75	85	75	85	96	104	108	108	114	114	136	140	154	154	154	154	169	169	169	171	187	187	215	215	243	243	253	253	153	155	163	163	193	211	219	241	219	241	219
15	85	Plum_85	147	149	151	153	159	159	63	63	73	73	97	99	106	106	106	106	106	106	148	148	148	148	148	148	177	177	183	185	183	185	215	215	223	229	243	255	153	161	179	179	207	209	247	249	247	249	247
16	86	Topper_86	147	149	151	153	159	159	59	61	79	83	97	99	106	106	106	106	106	106	888	888	888	888	888	888	169	169	171	171	183	185	215	223	229	231	243	255	153	153	161	161	181	181	209	235	209	235	209
17	87	Cacanska_lepotica_87	149	149	155	157	159	159	63	67	73	73	87	87	102	108	114	114	116	124	132	132	150	152	150	152	167	167	167	171	185	187	215	215	223	223	237	237	157	163	173	173	209	211	237	237	237	237	237
18	88	President_88	149	149	155	157	159	159	63	67	73	73	87	87	98	102	104	108	114	116	138	138	138	138	164	166	169	169	169	171	185	187	215	215	223	223	237	237	157	163	173	173	209	211	237	237	237	237	237
19	89	HZW_Typ_Mare_89	131	131	153	155	159	167	75	89	75	89	75	89	104	104	108	108	114	114	154	154	154	154	154	154	169	169	169	171	187	187	215	215	243	243	253	253	153	155	163	163	193	211	219	237	219	237	219
20	107	Common_prune_107	131	131	153	155	159	165	75	87	75	87	75	87	104	104	108	108	114	114	154	154	154	154	154	154	169	169	169	171	187	187	215	215	243	243	253	253	153	155	163	163	193	211	219	237	219	237	219
21	108	Common_prune_108	131	131	153	155	159	165	75	87	75	87	75	87	104	104	108	108	114	114	154	154	154	154	154	154	169	169	169	171	187	187	215	215	215	243	253	273	153	155	163	163	193	211	219	237	219	237	219
22	109	Common_prune_109	131	131	153	155	159	167	75	87	75	87	75	87	104	104	108	108	114	114	154	154	154	154	154	154	169	169	169	171	187	187	215	215	215	243	253	273	153	155	163	163	193	211	219	237	219	237	219
23	110	Common_prune_110	131	131	153	155	159	165	75	87	75	87	75	87	104	104	108	108	114	114	154	154	154	154	154	154	169	169	169	171	187	187	215	215	215	243	253	273	153	155	163	163	193	211	219	237	219	237	219
24	117	Common_prune_117	131	131	153	155	159	167	75	87	75	87	75	87	104	104	108	108	114	114	152	154	152	154	152	154	169	169	169	171	187	187	215	215	215	243	253	273	153	155	163	163	193	211	219	239	219	239	219
25	127	Jojo_127	149	149	155	157	159	159	63	67	73	73	87	87	104	104	108	114	114	116	138	138	138	138	164	166	169	169	169	171	179	187	215	215	223	223	237	237	157	163	173	173	209	211	237	237	237	237	237
26	150	Plum_150	131	131	155	157	161	161	65	69	73	75	97	97	888	888	888	888	888	888	142	142	142	142	142	142	171	171	171	171	185	185	215	215	237	237	255	255	153	155	161	161	201	203	229	229	229	229	259
27	153	Spindel_plum_153	131	131	155	157	161	161	65	69	73	75	97	97	888	888	888	888	888	888	142	142	142	142	142	142	171	171	171	171	185	185	215	215	237	237	255	255	153	155	161	161	201	203	229	229	229	229	259
28	167	Perdrigonne_Violette_167	147	147	151	153	155	157	61	61	65	65	73	77	888	888	888	888	888	888	148	152	148	152	148	152	167	171	179	179	185	185	225	225	237	237	253	259	149	149	153	161	169	183	205	213	231	231	251
29	170	D_Ente_double_170	131	131	153	155	157	159	65	67	73	73	83	99	106	106	106	106	106	106	152	152	152	152	152	152	169	169	169	171	183	185	215	215	231	231	237	237	167	169	179	179	209	211	211	211	235	237	253
30	177	Perdrigon_177	131	131	143	143	155	157	61	65	73	73	85	85	104	116	104	116	104	116	150	172	150	172	150	172	169	171	169	171	185	187	231	231	237	237	247	253	157	161	167	167	171	171	213	213	235	237	251
31	37	Plum_green_37	137	143	147	149	151	153	65	65	71	73	71	73	888	888	888	888	888	888	134	152	134	152	134	152	165	169	171	171	183	183	223	231	245	253	261	261	153	159	181	181	205	205	211	241	211	241	211
32	44	Bluish_plum_44	151	155	151	155	161	167	65	65	73	75	83	83	106	106	122	124	122	124	144	154	144	154	144	154	169	169	169	171	181	185	215	215	233	237	245	249	157	159	169	169	181	185	225	237	225	237	225
33	45	Bluish_plum_45	151	155	151	155	161	165	65	65	73	75	83	83	106	106	122	124	122	124	144	144	144	144	144	144	169	169	169	171	181	185	215	215	233	237	245	249	157	159	169	169	181	185	225	237	225	237	225
34	46	Bluish_plum_46	151	155	151	155	161	167	65	65	73	75	83	83	106	106	122	124	122	124	144	144	144	144	144	144	169	169	169	171	181	185	215	215	233	237	245	249	157	159	169	169	181	185	225	237	225	237	225
35	50	Bluish_plum_50	131	131	149	151	155	155	63	63	73	73	83	83	100	114	100	114	100	114	154	154	154	154	154	154	169	171	169	171	185	187	219	219	233	237	245	249	157	159	175	175	181	189	233	235	233	235	233
36	67	Bluish_plum_67	131	131	149	151	155	155	63	63	73	73	83	83	104	124	104	124	104	124	154	154	154	154	154	154	169	171	169	171	185	187	219	219	233	237	245	249	157	159	175	175	181	187	235	235	235	235	235
37	92	Bluish_plum_92	131	131	149	151	155	155	63	63	73	73	83	83	104	124	104	124	104	124	154	154	154	154	154	154	169	171	169	171	185	187	219	219	233	237	245	249	157	159	175	181	187	187	235	235	235	235	235
38	101	Bluish_plum_101	131	131	149	151	155	155	63	63	73	73	83	83	888	888	888	888	888	888	154	154	154	154	154	154	169	171	169	171	185	187	219	219	233	237	245	249	157	159	175	175	181	187	233	235	233	235	233
39	102	Bluish_plum_102	131	131	149	151	155	155	63	63	73	73	83	83	888	888	888	888	888	888	154	154	154	154	154	154	169	171	169	171	185	187	219	219	233	237	245	249	157	159	175	175	181	187	233	235	233	235	233
40	103	Bluish_plum_103	131	131	149	151	155	155	63	63	73	73	83	83	888	888	888	888	888	888	154	154	154	154	154	154	169	171	169	171	185	187	219	219	233	237	245	249	157	159	175	175	181	187	233	235	233	235	233
41	104	Bluish_plum_104	131	131	149	151	155	155	63	63	73	73	83	83	104	124	104	124	104	124	152	154	152	154	152	154	169	171	169	171	185	187	219	219	233	237	245	249	157	159	175	175	181	187	233	235	233	235	233
42	105	Bluish_plum_105	131	131	149	151	155	155	63	63	73	73	83	83	104	124	104	124	104	124	154	154	154	154	154	154	169	171	169	171	185	187	219	219	233	237	245	249	157	159	175	175	183	187	233	235	233	235	233
43	106	Bluish_plum_106	131	131	149	151	155	155	63	63	73	73	83	83	104	124	104	124	104	124	154	152	154	152	154	152	169	171	169	171	185	187	219	219	233	237	245	249	159	159	175	175	181	187	233	235	233	235	233
44	112	Bluish_plum_112	131	131	149	151	155	155	63	63	73	73	83	83	104	124	104	124	104	124	154	154	154	154	154	154	169	171	169	171	185	187	219	219	233	237	245	249	157	159	175	175	181	187	233	235	233	235	233
45	113	Bluish_plum_113	131	131	149	151	155	155	63	63	73	73	83	83	104	124	104	124	104	124	154	154	154	154	154	154	169	171	169	171	185	187	219	219	233	237	245	249	157	159	175	175	181	187	233	235	233	235	233
46	114	Bluish_plum_114	131	131	149	151	155	155	63	63	73	73	83	83	104	124	104	124	104	124	154	154	154	154	154	154	169	171	169	171	185	187	219	219	233	237	245	249	157	159	175	175	181	187	233	235	233	235	233
47	116	Bluish_plum_116	131	131	149	151	155	155	63	63	73	73	83	83	116	116	116	116	116	116	154	154	154	154	154	154	169	171	169	171	185	187	219	219	233	237	245	249	157	159	175	175	181	187	233	235	233	235	233
48	145	Bluish_plum_145	131	131	149	151	155	155	63	63	73	73	83	83	104	124	104	124	104	124	154	154	154	154	154	154	169	171	169	171	185	187	219	219	233	237	245	249	157	159	175	175	181	187	233	235	233	235	233
49	146	Bluish_plum_146	131	131	149	151	155	155	63	63	73	73	83	83	104	124	104	124	104	124	154	154	154	154	154	154	169	171	169	171	185	187	219	219	233	237	245	249	157	159	175	175	181	187	233	235	233	235	233
50	189	Bluish_plum_189	147	147	151	151	167	167	73	73	73	73	87	89	104	104	124	126	124	126	144	144	144	144	144	144	167	167	183	185	187	187	217	217	217	221	237	241	179	179	187	187	211	213	229	229	229	229	229
51	38	Plum_38	137	141	0	0	0	0	75	77	0	0	0	0	98	102	0	0	0	0	134	152	0	0	0	0	175	183	0	0	0	0	239	257	0	0	0	0	181	193	0	0	0	0	221	223	0	0	0
52	51	Plum_51	139	155	0	0	0	0	75	77	0	0	0	0	98	98	0	0	0	0	146	148	0	0	0	0	175	179	0	0	0	0	239	257	0	0	0	0	153	181	0	0	0	0	205	229	0	0	0
53	53	Plum_blue_53	147	149	151	153	159	159	63	63	79	85	99	99	106	106	106	106	106	106	888	888	888	888	888	888	169	169	169	171	183	185	215	215	225	229	245	255	153	153	161	161	181	181	209	235	0	0	0
54	54	Plum_violet_54	131	131	149	149	155	157	67	67	73	75	85	85	106	106	118	118	128	128	888	888	888	888	888	888	169	169	169	171	185	187	215	215	231	237	245	253	153	153	157	157	167	169	211	211	211	211	211
55	55	Plum_55	135	135	0	0	0	0	77	77	0	0	0	0	100	100	0	0	0	0	146	148	0	0	0	0	179	179	0	0	0	0	227	239	0	0	0	0	135	145	0	0	0	0	241	243	0	0	0
56	56	Plum_green_56	131	131	147	147	155	157	65	67	73	75	85	85	888	888	888	888	888	888	152	152	152	152	152	152	169	169	169	171	185	185	215	215	231	239	259	261	157	161	169	169	183	183	211	211	237	237	249
57	58	Plum_58	155	157	0	0	0	0	73	73	0	0	0	0	888	888	0	0	0	0	146	148	0	0	0	0	175	205	0	0	0	0	237	237	0	0	0	0	163	185	0	0	0	0	205	221	0	0	0
58	59	Plum_59	137	137	0	0	0	0	73	77	0	0	0	0	98	102	0	0	0	0	888	888	0	0	0	0	175	205	0	0	0	0	241	241	0	0	0	0	153	153	0	0	0	0	225	225	0	0	0
59	60	Plum_60	137	137	0	0	0	0	77	77	0	0	0	0	100	100	0	0	0	0	146	148	0	0	0	0	179	179	0	0	0	0	227	239	0	0	0	0	153	179	0	0	0	0	241	243	0	0	0
60	61	Plum_61	137	161	0	0	0	0	77	77	0	0	0	0	100	100	0	0	0	0	134	158	0	0	0	0	179	181	0	0	0	0	235	235	0	0	0	0	153	193	0	0	0	0	205	243	0	0	0
61	62	Plum_62	155	157	0	0	0	0	77	77	0	0	0	0	98	102	0	0	0	0	136	148	0	0	0	0	175	179	0	0	0	0	235	235	0	0	0	0	153	163	0	0	0	0	205	221	0	0	0
62	63	Plum_63	137	137	0	0	0	0	75	77	0	0	0	0	98	100	0	0	0	0	134	148	0	0	0	0	183	205	0	0	0	0	227	239	0	0	0	0	153	179	0	0	0	0	225	237	0	0	0
63	65	Plum_red_65	137	137	155	157	155	157	63	67	71	71	83	85	104	108	104	108	116	116	138	138	138	138	138	138	169	169	169	171	185	185	217	217	225	225	237	237	153	157	169	169	179	181	215	215	225	225	237
64	76	Plum_76	141	157	0	0	0	0	77	77	0	0	0	0	96	98	0	0	0	0	888	888	0	0	0	0	179	179	0	0	0	0	227	257	0	0	0	0	179	181	0	0	0	0	205	221	0	0	0
65	82	Plum_82	139	141	0	0	0	0	73	73	0	0	0	0	98	98	0	0	0	0	888	888	0	0	0	0	179	179	0	0	0	0	237	237	0	0	0	0	179	181	0	0	0	0	221	223	0	0	0
66	111	Plum_111	137	163	0	0	0	0	77	77	0	0	0	0	102	118	0	0	0	0	888	888	0	0	0	0	193	205	0	0	0	0	227	239	0	0	0	0	153	187	0	0	0	0	223	243	0	0	0
67	118	Plum_118	135	157	0	0	0	0	73	77	0	0	0	0	100	102	0	0	0	0	146	148	0	0	0	0	179	205	0	0	0	0	237	239	0	0	0	0	159	189	0	0	0	0	223	243	0	0	0
68	119	Plum_119	137	137	0	0	0	0	73	77	0	0	0	0	116	118	0	0	0	0	888	888	0	0	0	0	175	181	0	0	0	0	223	237	0	0	0	0	169	189	0	0	0	0	237	243	0	0	0
69	120	Plum_120	157	163	0	0	0	0	57	77	0	0	0	0	100	116	0	0	0	0	154	154	0	0	0	0	175	181	0	0	0	0	239	239	0	0	0	0	163	181	0	0	0	0	205	223	0	0	0
70	121	Plum_121	137	157	0	0	0	0	73	77	0	0	0	0	102	102	0	0	0	0	146	148	0	0	0	0	179	205	0	0	0	0	237	239	0	0	0	0	159	189	0	0	0	0	223	243	0	0	0
71	122	Plum_122	137	139	0	0	0	0	57	73	0	0	0	0	888	888	0	0	0	0	146	148	0	0	0	0	181	181	0	0	0	0	239	257	0	0	0	0	153	153	0	0	0	0	223	225	0	0	0
72	147	Plum_147	155	157	0	0	0	0	75	77	0	0	0	0	98	98	0	0	0	0	146	148	0	0	0	0	179	205	0	0	0	0	227	239	0	0	0	0	153	153	0	0	0	0	229	239	0	0	0
73	155	Plum_yellow_155	139	155	0	0	0	0	73	77	0	0	0	0	98	118	0	0	0	0	136	172	0	0	0	0	181	181	0	0	0	0	237	239	0	0	0	0	187	193	0	0	0	0	225	225	0	0	0
74	156	Plum_red_156	137	139	0	0	0	0	73	77	0	0	0	0	98	108	0	0	0	0	138	152	0	0	0	0	179	181	0	0	0	0	237	239	0	0	0	0	187	187	0	0	0	0	225	243	0	0	0
75	172	Reine_Claude_172	131	131	147	147	155	159	65	67	73	75	85	85	888	888	888	888	888	888	150	152	150	152	150	152	167	167	167	171	185	185	217	217	229	239	257	259	157	161	169	169	183	183	211	211	237	237	253
76	173	Reine_Claude_violette_173	147	147	153	155	157	159	65	67	73	73	85	99	888	888	888	888	888	888	150	152	150	152	150	152	167	167	167	171	185	185	225	231	239	243	257	259	155	157	161	161	167	183	211	213	211	213	249
77	174	Reine_Claude_doree_174	131	131	147	147	155	157	65	67	73	75	85	85	888	888	888	888	888	888	150	152	150	152	150	152	167	167	167	171	185	185	217	217	233	239	257	259	157	161	169	169	183	183	213	213	239	241	251
78	129	Plum_yellow_129	137	139	0	0	0	0	73	73	0	0	0	0	102	106	0	0	0	0	152	154	0	0	0	0	179	181	0	0	0	0	237	239	0	0	0	0	179	181	0	0	0	0	223	239	0	0	0
79	130	Plum_bluish_130	137	137	0	0	0	0	73	73	0	0	0	0	98	100	0	0	0	0	150	154	0	0	0	0	175	179	0	0	0	0	239	239	0	0	0	0	179	181	0	0	0	0	223	239	0	0	0
80	131	Plum_red_131	137	157	0	0	0	0	73	77	0	0	0	0	106	106	0	0	0	0	146	148	0	0	0	0	179	181	0	0	0	0	223	237	0	0	0	0	181	185	0	0	0	0	205	239	0	0	0
81	132	Plum_yellow_132	139	147	0	0	0	0	77	77	0	0	0	0	100	100	0	0	0	0	146	148	0	0	0	0	175	179	0	0	0	0	237	237	0	0	0	0	153	183	0	0	0	0	223	229	0	0	0
82	133	Plum_yellow_133	137	163	0	0	0	0	57	57	0	0	0	0	888	888	0	0	0	0	148	148	0	0	0	0	175	179	0	0	0	0	227	257	0	0	0	0	137	185	0	0	0	0	205	237	0	0	0
83	134	Plum_violet_134	137	157	0	0	0	0	77	77	0	0	0	0	96	100	0	0	0	0	150	152	0	0	0	0	179	183	0	0	0	0	239	239	0	0	0	0	133	135	0	0	0	0	205	225	0	0	0
84	135	Plum_red_135	137	139	0	0	0	0	77	77	0	0	0	0	98	98	0	0	0	0	152	154	0	0	0	0	175	181	0	0	0	0	237	237	0	0	0	0	153	169	0	0	0	0	217	237	0	0	0
85	136	Plum_bluish_136	137	163	0	0	0	0	73	79	0	0	0	0	116	118	0	0	0	0	152	152	0	0	0	0	183	205	0	0	0	0	241	241	0	0	0	0	185	191	0	0	0	0	223	223	0	0	0
86	140	Mirabelle_140	143	147	155	157	173	173	69	73	85	85	97	97	104	116	104	116	104	116	138	138	138	138	150	152	167	167	167	167	187	187	239	239	251	251	259	259	153	153	161	161	169	169	215	215	225	231	239
87	144	Plum_144	149	149	157	157	159	161	59	59	73	73	83	91	98	98	110	114	126	130	150	150	150	150	150	150	167	171	167	171	167	171	215	215	227	227	241	241	159	159	167	171	181	181	211	211	225	225	241
88	162	Plum_162	159	159	0	0	0	0	73	77	0	0	0	0	102	102	102	102	110	110	132	132	152	154	152	154	191	191	0	0	0	0	221	221	0	0	0	0	153	169	0	0	0	0	205	237	0	0	0
89	165	Plum_bluish_165	137	137	0	0	0	0	73	77	0	0	0	0	98	116	0	0	0	0	888	888	0	0	0	0	181	181	0	0	0	0	237	237	0	0	0	0	185	185	0	0	0	0	205	225	0	0	0
90	166	Plum_red_166	139	157	0	0	0	0	77	77	0	0	0	0	118	118	0	0	0	0	174	174	0	0	0	0	181	181	0	0	0	0	247	247	0	0	0	0	153	187	0	0	0	0	205	243	0	0	0
91	168	Quetsche_commune_168	131	131	153	155	159	167	75	89	75	89	75	89	106	106	108	108	114	114	152	154	152	154	152	154	167	169	169	171	187	187	217	217	245	245	253	253	153	155	163	163	195	211	219	219	219	219	237
92	169	Quetsche_du_Carmel_169	151	151	153	155	157	157	67	73	85	91	99	99	106	106	106	106	106	106	888	888	888	888	888	888	167	169	169	171	183	183	217	217	233	233	237	237	153	157	165	167	179	179	213	213	235	239	235
93	171	Damas_blanc_171	143	143	147	149	155	157	65	69	81	81	85	85	106	106	106	106	106	106	888	888	888	888	888	888	169	169	169	169	171	171	227	237	257	259	271	273	155	161	167	167	187	187	213	251	213	251	213
94	175	Mirabelle_de_Nancy_175	145	147	157	159	173	173	79	83	93	93	103	103	98	100	98	100	106	110	138	138	150	152	150	152	167	167	167	167	187	187	239	239	251	251	259	259	153	153	161	161	169	169	213	215	223	229	237
95	176	Mirabelle_de_Metz_176	145	145	157	159	173	173	69	75	81	81	95	95	98	98	102	102	104	106	138	138	152	152	170	174	167	167	167	171	187	187	233	233	239	239	251	253	153	155	159	159	169	169	215	215	227	229	245
96	178	Prunus_insititia_Tersen_178	141	141	149	149	163	167	65	71	65	71	65	71	888	888	888	888	888	888	152	154	152	154	152	154	169	169	181	181	185	187	219	221	219	221	249	249	155	155	159	159	183	187	225	225	233	233	245
97	179	Krikon_179	137	137	137	137	137	137	57	77	57	77	57	77	102	102	102	102	102	102	148	148	148	148	170	172	179	183	179	183	179	183	227	237	227	237	227	237	155	171	155	171	155	171	227	241	227	241	227
98	180	Saint_Julien_180	143	143	155	155	165	171	67	75	67	75	67	75	888	888	888	888	888	888	150	152	150	152	150	152	171	185	171	185	171	185	215	215	237	237	253	253	161	161	161	161	167	169	211	227	211	227	211
99	191	Zibate_blue_191	153	155	157	157	159	161	67	75	67	75	67	75	104	104	108	108	116	116	152	152	152	152	152	152	165	165	171	171	195	195	225	225	241	249	261	261	157	157	171	171	179	185	225	237	225	237	225
100	192	Zibate_yellow_192	153	153	155	157	161	161	67	73	67	73	67	73	98	98	102	102	104	104	152	154	168	170	168	170	165	165	195	195	199	199	215	217	237	237	253	253	155	159	179	179	201	209	209	209	209	209	209
101	194	Kriecherl_Innerhofer_194	133	133	151	153	157	169	61	61	73	73	83	83	888	888	888	888	888	888	156	156	156	156	156	156	169	169	171	171	185	189	219	219	233	237	245	251	157	159	175	175	185	187	233	233	233	233	233
102	99	Myrobolan_99	147	155	0	0	0	0	57	75	0	0	0	0	102	102	0	0	0	0	146	148	0	0	0	0	179	179	0	0	0	0	227	237	0	0	0	0	153	169	0	0	0	0	221	229	0	0	0
103	137	Myrobolan_137	137	157	0	0	0	0	73	77	0	0	0	0	96	96	0	0	0	0	152	154	0	0	0	0	175	205	0	0	0	0	237	239	0	0	0	0	173	185	0	0	0	0	205	237	0	0	0
104	138	Myrobolan_138	163	165	0	0	0	0	73	77	0	0	0	0	98	106	0	0	0	0	152	152	0	0	0	0	179	183	0	0	0	0	237	239	0	0	0	0	153	181	0	0	0	0	179	179	0	0	0
105	139	Myrobolan_139	157	167	0	0	0	0	77	77	0	0	0	0	98	98	0	0	0	0	154	156	0	0	0	0	175	175	0	0	0	0	241	241	0	0	0	0	163	185	0	0	0	0	205	223	205	223	205
106	141	Myrobolan_141	145	147	157	157	171	171	75	79	91	91	103	103	104	116	104	116	104	116	138	138	138	138	150	152	169	169	169	169	169	169	239	239	251	251	259	259	153	153	161	161	169	169	215	215	0	0	0
107	143	Myrobolan_143	139	139	0	0	0	0	77	77	0	0	0	0	98	98	0	0	0	0	148	148	0	0	0	0	183	183	0	0	0	0	237	237	0	0	0	0	153	187	0	0	0	0	205	205	0	0	0
108	148	Myrobolan_148	139	139	0	0	0	0	65	73	0	0	0	0	98	98	0	0	0	0	148	148	0	0	0	0	175	179	0	0	0	0	239	239	0	0	0	0	187	187	0	0	0	0	205	205	0	0	0
109	154	Myrobolan_154	137	139	0	0	0	0	63	77	0	0	0	0	102	102	0	0	0	0	154	156	0	0	0	0	175	181	0	0	0	0	237	239	0	0	0	0	169	179	0	0	0	0	219	245	0	0	0
110	163	Myrobolan_163	137	155	0	0	0	0	57	61	0	0	0	0	102	102	0	0	0	0	148	148	0	0	0	0	171	175	0	0	0	0	237	237	0	0	0	0	153	181	0	0	0	0	221	237	0	0	0
111	185	Myrobolan_185	139	155	0	0	0	0	57	57	0	0	0	0	98	102	0	0	0	0	134	152	0	0	0	0	175	179	0	0	0	0	237	237	0	0	0	0	169	169	0	0	0	0	219	221	0	0	0
112	187	Myrobolan_Agdzadzor_187	139	157	0	0	0	0	69	69	0	0	0	0	98	116	0	0	0	0	152	170	0	0	0	0	181	219	0	0	0	0	217	237	0	0	0	0	153	153	0	0	0	0	205	229	0	0	0
113	188	Myrobolan_188	137	139	0	0	0	0	73	77	0	0	0	0	98	102	0	0	0	0	146	172	0	0	0	0	175	175	0	0	0	0	237	237	0	0	0	0	181	197	0	0	0	0	209	221	0	0	0
114	190	Myrobolan_Georgia_190	155	165	0	0	0	0	57	77	0	0	0	0	102	102	0	0	0	0	152	154	0	0	0	0	179	205	0	0	0	0	243	243	0	0	0	0	169	185	0	0	0	0	221	223	0	0	0
115	42	Blackthorn_42	151	155	161	165	0	0	65	73	75	83	0	0	100	106	122	124	0	0	144	144	154	154	0	0	169	171	181	185	0	0	215	215	233	247	0	0	157	159	169	181	0	0	225	225	237	237	0
116	47	Blackthorn_47	139	153	155	163	0	0	69	75	97	99	0	0	116	116	116	116	0	0	138	146	146	166	0	0	173	185	189	193	0	0	219	219	243	263	0	0	155	163	163	183	0	0	227	229	227	229	0
117	49	Blackthorn_49	139	149	155	165	0	0	57	57	71	71	0	0	102	102	116	116	0	0	140	140	140	140	0	0	173	175	187	187	0	0	211	211	215	219	0	0	163	163	163	175	0	0	227	227	243	243	0
118	83	Blackthorn_83	153	155	161	161	0	0	63	63	65	65	0	0	130	130	130	130	0	0	888	888	888	888	0	0	177	177	187	187	0	0	213	215	223	225	0	0	143	143	153	169	0	0	217	217	217	217	0
119	93	Blackthorn_93	143	147	149	153	0	0	65	65	79	79	0	0	104	108	114	114	0	0	138	138	138	138	0	0	177	179	181	185	0	0	215	215	243	243	0	0	159	159	163	167	0	0	209	209	219	219	0
120	94	Blackthorn_94	149	151	161	161	0	0	67	67	71	77	0	0	114	116	114	116	0	0	150	152	150	152	0	0	175	175	193	195	0	0	215	219	243	243	0	0	157	167	167	193	0	0	203	203	221	254	0
121	181	Blackthorn_181	147	147	161	171	0	0	69	69	81	81	0	0	102	102	102	102	0	0	170	172	170	172	0	0	171	197	201	207	0	0	215	215	215	237	0	0	155	161	169	187	0	0	209	209	209	209	0
122	183	Blackthorn_183	149	155	169	169	0	0	57	57	71	77	0	0	888	888	888	888	0	0	154	154	154	154	0	0	177	179	195	195	0	0	215	215	215	227	0	0	167	167	167	167	0	0	211	211	221	221	0
123	184	Blackthorn_184	149	155	169	169	0	0	57	57	71	77	0	0	888	888	888	888	0	0	152	154	152	154	0	0	177	179	195	195	0	0	215	215	215	227	0	0	167	167	167	167	0	0	211	211	221	221	0
124	186	Blackthorn_186	143	147	163	165	0	0	61	61	91	93	0	0	106	108	116	120	0	0	142	142	152	154	0	0	167	183	187	193	0	0	223	239	249	261	0	0	151	161	167	185	0	0	197	197	215	223	0
[truncated: 37 more columns]
